# Supplementary material for: New Insight on FGFR3-Related Chondrodysplasias Molecular Physiopathology Revealed by Human Chondrocyte Gene Expression Profiling
Source: PLoS One. 2009 Oct 29;4(10):e7633. doi: 10.1371/journal.pone.0007633 (PMC2764091; doi:10.1371/journal.pone.0007633)
Supplement: Supplementary data S1 — (0.02 MB XLS) [file pone.0007633.s001.xls]

## Sheet: Feuil1
Patient	Mutation	sex	Age	Batch
1	Control	M	23s	1
3	Control	M	25s	1
7	Y373C	M	25.5s	1
30	Control	M	21s	2
23	Control	M	19.5 s	2
22	Y373C	F	18s	2
27	Y371C	ND	18s	2
28	Y373C	F	23s	2
29	R248C	M	20,5s	2
31	R248C	F	20,5s	2
32	X807R	F	19s	2
