# Supplementary material for: New Insight on FGFR3-Related Chondrodysplasias Molecular Physiopathology Revealed by Human Chondrocyte Gene Expression Profiling
Source: PLoS One. 2009 Oct 29;4(10):e7633. doi: 10.1371/journal.pone.0007633 (PMC2764091; doi:10.1371/journal.pone.0007633)
Supplement: Supplementary data S3 — (1.25 MB XLS) [file pone.0007633.s003.xls]

## Sheet: ECM expressed
Structural constituents
	Collagens
		13.8796	COL1A1	collagen, type I, alpha 1
		14.6428	COL1A2	collagen, type I, alpha 2
		15.4	COL2A1	collagen, type II, alpha 1
		14.383	COL3A1	collagen, type III, alpha 1
		2.94391	COL4A3	collagen, type IV, alpha 3
		8.26884	COL4A3BP	collagen, type IV, alpha 3 binding protein
		2.42938	COL4A4	collagen, type IV, alpha 4
		2.25114	COL4A6	collagen, type IV, alpha 6
		11.5268	COL5A1	collagen, type V, alpha 1
		11.1376	COL5A2	collagen, type V, alpha 2
		4.46097	COL5A3	collagen, type V, alpha 3
		13.7512	COL6A1	collagen, type VI, alpha 1
		12.9813	COL6A2	collagen, type VI, alpha 2
		13.6216	COL6A3	collagen, type VI, alpha 3
		6.53834	COL8A1	collagen, type VIII, alpha 1
		13.9379	COL9A1	collagen, type IX, alpha 1
		12.612	COL9A2	collagen, type IX, alpha 2
		14.2662	COL9A3	collagen, type IX, alpha 3
		2.75768	COL10A1	collagen, type X, alpha 1
		14.7352	COL11A1	collagen, type XI, alpha 1
		14.4	COL11A2	collagen, type XI, alpha 2
		14.0974	COL12A1	collagen, type XII, alpha 1
		2.88473	COL13A1	collagen, type XIII, alpha 1
		11.8648	COL14A1	collagen, type XIV, alpha 1
		11.9675	COL15A1	collagen, type XV, alpha 1
		11.7048	COL16A1	collagen, type XVI, alpha 1
		2.09096	COL17A1	collagen, type XVII, alpha 1
		5.7	COL18A1	collagen, type XVIII, alpha 1
		2.40895	COL19A1	collagen, type XIX, alpha 1
		3.06189	COL20A1	collagen, type XX, alpha 1
		9.4994	COL21A1	collagen, type XXI, alpha 1
		3.19885	COL22A1	collagen, type XXII, alpha 1
		2.05826	COL23A1	collagen, type XXIII, alpha 1
		4.56847	COL24A1	collagen, type XXIV, alpha 1
		3.9165	COL25A1	collagen, type XXV, alpha 1
		12.9005	COL27A1	Collagen, type XXVII, alpha 1
	Proteoglycans
		14.1118	ACAN	aggrecan
		11.6	BGN	biglycan
		10.1	CSPG2	chondroitin sulfate proteoglycan 2 (versican)
		10.9	CSPG4	chondroitin sulfate proteoglycan 4 (melanoma-associated)
		2.52294	CSPG5	chondroitin sulfate proteoglycan 5 (neuroglycan C)
		15	DCN	decorin
		14.4	DSPG3	dermatan sulfate proteoglycan 3
		9.41219	GPC1	glypican 1
		3.02909	GPC2	glypican 2
		9.09999	GPC3	glypican 3
		6.6612	GPC4	glypican 4
		2.48659	GPC5	glypican 5
		13.868	GPC6	Glypican 6
		10.6	HSPG2	heparan sulfate proteoglycan 2 (perlecan)
		14.1	LUM	lumican
		2.50011	PRG2	proteoglycan 2
		2.14139	PRG3	proteoglycan 3
		5.42248	PRG4	proteoglycan 4
		10.7	SGCB	sarcoglycan, beta (43kDa dystrophin-associated glycoprotein)
		7.8	SGCD	sarcoglycan, delta (35kDa dystrophin-associated glycoprotein)
		12.5	SGCE	sarcoglycan, epsilon
		5.9193	SDC1	syndecan 1
		13.066	SDC2	syndecan 2
		5.44604	SDC3	syndecan 3
		11.6307	SDC4	syndecan 4
		10.7	SPOCK1	sparc/osteonectin, cwcv and kazal-like domains proteoglycan (testican) 1
		2.52678	SPOCK2	sparc/osteonectin, cwcv and kazal-like domains proteoglycan (testican) 2
		3.41383	SPOCK3	sparc/osteonectin, cwcv and kazal-like domains proteoglycan (testican) 3
	Other constituents
		7.3	CHAD	chondroadherin
		14.9	CHI3L1	chitinase 3-like 1 (cartilage glycoprotein-39)
		13	COMP	cartilage oligomeric matrix protein
		4.3	DSPP	dentin sialophosphoprotein
		11	EFEMP2	EGF-containing fibulin-like extracellular matrix protein 2
		7.1	ELN	elastin (supravalvular aortic stenosis, Williams-Beuren syndrome)
		7.8	EMILIN1	elastin microfibril interfacer 1
		4.5	EMILIN2	elastin microfibril interfacer 2
		10.4	FBLN1	fibulin 1
		7.3	FBLN2	fibulin 2
		12.7098	FBN1	fibrillin 1
		11.7988	FBN2	fibrillin 2
		2.71567	FBN3	fibrillin 3
		13.6	FMOD	fibromodulin
		14.6	FN1	fibronectin 1
		10.4	FLRT2	fibronectin leucine rich transmembrane protein 2
		4.5	FLRT3	fibronectin leucine rich transmembrane protein 3
		9.7	KAL1	Kallmann syndrome 1 sequence
		13.2	MATN1	matrilin 1, cartilage matrix protein
		9.6	MATN2	matrilin 2
		11.9	MATN3	matrilin 3
		9.3	MFAP1	microfibrillar-associated protein 1
		11.2	MFAP2	microfibrillar-associated protein 2
		8.2	MFAP3	microfibrillar-associated protein 3
		9.79316	MFAP4	microfibrillar-associated protein 4
		8.3	MFAP5	microfibrillar associated protein 5
		14.2	MGP	matrix Gla protein
		12.3	PRELP	proline/arginine-rich end leucine-rich repeat protein
		7	TFPI2	tissue factor pathway inhibitor 2
		6.4	TNXB	tenascin XB
		7.4	TUFT1	tuftelin 1
Basement membrane
		9.9	COL4A1	collagen, type IV, alpha 1
		11.1	COL4A2	collagen, type IV, alpha 2
		8.52835	COL4A5	collagen, type IV, alpha 5
		5.5	COL7A1	collagen, type VII, alpha 1 (epidermolysis bullosa, dystrophic, dominant and recessive)
		9.4	COL8A2	collagen, type VIII, alpha 2
		6.8	DMD	dystrophin (muscular dystrophy, Duchenne and Becker types)
		11.1	DST	dystonin
		4.6	HMCN1	hemicentin 1
		5.5	LAMA1	laminin, alpha 1
		6.5	LAMA2	laminin, alpha 2 (merosin, congenital muscular dystrophy)
		2.66266	LAMA3	laminin, alpha 3
		11.5	LAMA4	laminin, alpha 4
		5.85048	LAMA5	laminin, alpha 5
		10.5	LAMB1	laminin, beta 1
		8.9	LAMB2	laminin, beta 2 (laminin S)
		5.3	LAMB3	laminin, beta 3
		10.9	LAMC1	laminin, gamma 1 (formerly LAMB2)
		13.6	LECT1	leukocyte cell derived chemotaxin 1
		6.9	MAGEE1	melanoma antigen family E, 1
		10.4	NID1	nidogen 1
		13.1	NID2	nidogen 2 (osteonidogen)
		9	NTN4	netrin 4
		10.1	SMC3	structural maintenance of chromosomes 3
		5	SNTB1	syntrophin, beta 1 (dystrophin-associated protein A1, 59kDa, basic component 1)
		11.3	SNTB2	syntrophin, beta 2 (dystrophin-associated protein A1, 59kDa, basic component 2)
		14.4	SPARC	secreted protein, acidic, cysteine-rich (osteonectin)
		9.4	SSPN	sarcospan (Kras oncogene-associated gene)
Others
		10.3	ADAMTS1	ADAM metallopeptidase with thrombospondin type 1 motif, 1
		6	ADAMTS10	ADAM metallopeptidase with thrombospondin type 1 motif, 10
		5.5	ADAMTS13	ADAM metallopeptidase with thrombospondin type 1 motif, 13
		8.4	ADAMTS2	ADAM metallopeptidase with thrombospondin type 1 motif, 2
		8.8	ADAMTS3	ADAM metallopeptidase with thrombospondin type 1 motif, 3
		8.9	ADAMTS5	ADAM metallopeptidase with thrombospondin type 1 motif, 5 (aggrecanase-2)
		4.1	ADAMTSL1	ADAMTS-like 1
		7.2	ADAMTSL3	ADAMTS-like 3
		4.7	CILP2	cartilage intermediate layer protein 2
		12	CRTAP	cartilage associated protein
		13	CTGF	connective tissue growth factor
		11.1	DST	dystonin
		5.3	ECM1	extracellular matrix protein 1
		7.4	ECM2	extracellular matrix protein 2, female organ and adipocyte specific
		11	EFEMP2	EGF-containing fibulin-like extracellular matrix protein 2
		7.1	ELN	elastin (supravalvular aortic stenosis, Williams-Beuren syndrome)
		14.7	HAPLN1	hyaluronan and proteoglycan link protein 1
		5.4	HAPLN3	hyaluronan and proteoglycan link protein 3
		2.01052	HAPLN4	hyaluronan and proteoglycan link protein 4
		9.6	LTBP2	latent transforming growth factor beta binding protein 2
		6	LTBP4	latent transforming growth factor beta binding protein 4
		6.9	MAGEE1	melanoma antigen family E, 1
		8.9	MMP1	matrix metallopeptidase 1 (interstitial collagenase)
		11.1	MMP2	matrix metallopeptidase 2 (gelatinase A, 72kDa gelatinase, 72kDa type IV collagenase)
		11.4	MMP3	matrix metallopeptidase 3 (stromelysin 1, progelatinase)
		8.8	MMP13	matrix metallopeptidase 13 (collagenase 3)
		7.7	MMP14	matrix metallopeptidase 14 (membrane-inserted)
		7	MMP16	matrix metallopeptidase 16 (membrane-inserted)
		9	NTN4	netrin 4
		12.1	OGN	osteoglycin (osteoinductive factor, mimecan)
		8.1	OMD	osteomodulin
		13.9	POSTN	periostin, osteoblast specific factor
		12.3	PRELP	proline/arginine-rich end leucine-rich repeat protein
		12.2521	SDCBP	syndecan binding protein (syntenin)
		2.76519	SDCBP2	syndecan binding protein (syntenin) 2
		6.1	SPON1	spondin 1, extracellular matrix protein
		7.1	SPON2	spondin 2, extracellular matrix protein
		9.4	SSPN	sarcospan (Kras oncogene-associated gene)
		9.4	THBS2	thrombospondin 2
		9.5	THBS3	thrombospondin 3
		7.9	THBS4	thrombospondin 4
		12.8	TIMP1	TIMP metallopeptidase inhibitor 1
		13.4	TIMP2	TIMP metallopeptidase inhibitor 2
		11	TIMP3	TIMP metallopeptidase inhibitor 3 (Sorsby fundus dystrophy, pseudoinflammatory)
		7.3	TIMP4	TIMP metallopeptidase inhibitor 4

## Sheet: Enriched terms for Xpressed
IPA analysis of biological processes associated with expressed genes in normal chondrocytes. The classical IPA bar chart displays biological functions along the x-axis. The y-axis displays the - (log) significance. Functions are listed from most significant (higher bars) to least significant (lower bars) and the orange horizontal line denotes the threshold for significance (p-value of 0.05).
IPA analysis of metabolic and signaling pathways associated with expressed genes in normal chondrocytes. Pathways are shown along the x axis of the classical IPA stacked bar graph. Percentage of genes in a pathway (number of modulated gene present a given pathway divided by total number of genes that make up that pathway) is shown as a grey bar. Number of genes in the pathway is indicated above t…
GO terms enrichment analysis using FATIGO+
	Term	GO	#1 vs #2	p value	Adjusted p value
GO biological process at level 3
	primary metabolic process	GO:0044238	53.51% 46.49%	9.39446e-30	7.13979e-28
	cellular metabolic process	GO:0044237	53.38% 46.62%	2.32036e-29	8.81736e-28
	macromolecule metabolic process	GO:0043170	53.76% 46.24%	1.45244e-25	3.67952e-24
	cellular component organization and biogenesis	GO:0016043	55.04% 44.96%	2.31914e-12	4.40637e-11
	cell cycle	GO:0007049	57.96% 42.04%	4.17075e-10	6.33955e-09
	protein localization	GO:0008104	57.95% 42.05%	1.02432e-08	1.29748e-07
	regulation of biological process	GO:0050789	52.72% 47.28%	4.7811e-08	5.19091e-07
	biosynthetic process	GO:0009058	55.1% 44.9%	5.14788e-07	4.89048e-06
	response to endogenous stimulus	GO:0009719	57.92% 42.08%	7.7795e-05	0.000656935
	cell division	GO:0051301	59.54% 40.46%	0.0001059	0.000804842
	death	GO:0016265	54.85% 45.15%	0.000374657	0.00258854
GO biological process at level 4
	biopolymer metabolic process	GO:0043283	54.04% 45.96%	1.30685e-18	2.80972e-16
	protein metabolic process	GO:0019538	54.07% 45.93%	2.17976e-11	2.34324e-09
	nucleobase, nucleoside, nucleotide and nucleic acid metabolic process	GO:0006139	53.75% 46.25%	3.99254e-11	2.86132e-09
	cellular macromolecule metabolic process	GO:0044260	54.01% 45.99%	1.35138e-10	7.26368e-09
	regulation of cellular process	GO:0050794	53.18% 46.82%	2.2198e-09	9.54513e-08
	establishment of protein localization	GO:0045184	58.17% 41.83%	9.35893e-09	3.35362e-07
	cell cycle process	GO:0022402	57.69% 42.31%	2.7332e-08	8.39484e-07
	mitotic cell cycle	GO:0000278	59.71% 40.29%	1.31641e-05	0.000353784
	organelle organization and biogenesis	GO:0006996	54.86% 45.14%	1.61789e-05	0.000386496
	ribonucleoprotein complex biogenesis and assembly	GO:0022613	61.54% 38.46%	1.93956e-05	0.000417006
	cellular biosynthetic process	GO:0044249	54.46% 45.54%	3.13715e-05	0.00061317
	regulation of metabolic process	GO:0019222	52.85% 47.15%	3.93717e-05	0.00070541
	response to DNA damage stimulus	GO:0006974	58.58% 41.42%	4.67807e-05	0.000773681
	cellular localization	GO:0051641	55.08% 44.92%	8.66509e-05	0.00133071
	phosphorus metabolic process	GO:0006793	54.5% 45.5%	0.00029143	0.00417717
	negative regulation of biological process	GO:0048519	53.63% 46.37%	0.00102203	0.0137335
	cofactor metabolic process	GO:0051186	58.25% 41.75%	0.00168783	0.0213461
	cellular catabolic process	GO:0044248	54.69% 45.31%	0.00362349	0.0432806
	macromolecule catabolic process	GO:0009057	55.36% 44.64%	0.00388825	0.0439986
GO biological process at level 5
	RNA metabolic process	GO:0016070	54.14% 45.86%	9.89467e-10	2.5629e-07
	cellular protein metabolic process	GO:0044267	53.79% 46.21%	1.21464e-09	2.5629e-07
	protein transport	GO:0015031	58.62% 41.38%	3.75471e-09	5.28162e-07
	biopolymer modification	GO:0043412	55.24% 44.76%	5.73073e-09	6.04592e-07
	regulation of cell cycle	GO:0051726	57.76% 42.24%	1.36667e-06	0.000115347
	macromolecule biosynthetic process	GO:0009059	55.38% 44.62%	5.27811e-05	0.00371227
	establishment of cellular localization	GO:0051649	54.99% 45.01%	0.00012843	0.00774251
	cell cycle phase	GO:0022403	58.06% 41.94%	0.000155883	0.00822283
	regulation of cellular metabolic process	GO:0031323	52.58% 47.42%	0.000217693	0.0102074
	transcription	GO:0006350	52.62% 47.38%	0.000294848	0.0124426
	negative regulation of cellular process	GO:0048523	54.04% 45.96%	0.000461781	0.0177156
	phosphate metabolic process	GO:0006796	54.26% 45.74%	0.000553014	0.0194477
GO biological process at level 6
	RNA processing	GO:0006396	60.73% 39.27%	6.78281e-10	4.2596e-07
	protein modification	GO:0006464	55% 45%	3.86536e-08	1.21372e-05
	mRNA metabolic process	GO:0016071	60.2% 39.8%	1.51197e-06	0.000316506
	intracellular transport	GO:0046907	56.81% 43.19%	2.03261e-06	0.00031912
	regulation of progression through cell cycle	GO:0000074	57.52% 42.48%	2.92925e-06	0.000367913
GO biological process at level 7
	mRNA processing	GO:0006397	58.71% 41.29%	0.000111718	0.0399392
	RNA splicing	GO:0008380	59.32% 40.68%	9.33241e-05	0.0399392
GO molecular function at level 3
	protein binding	GO:0005515	53.04% 46.96%	9.95483e-15	1.08508e-12
	transferase activity	GO:0016740	54.93% 45.07%	4.775e-08	2.60237e-06
	nucleotide binding	GO:0000166	54.28% 45.72%	1.27744e-07	4.64138e-06
	nucleic acid binding	GO:0003676	53.01% 46.99%	6.82768e-07	1.86054e-05
	ligase activity	GO:0016874	58.9% 41.1%	4.87594e-06	0.000106296
GO molecular function at level 4
	RNA binding	GO:0003723	58.21% 41.79%	2.81041e-09	8.12208e-07
	purine nucleotide binding	GO:0017076	54.27% 45.73%	8.81221e-07	0.000127336
	transcription factor binding	GO:0008134	58.49% 41.51%	7.23173e-06	0.000696656
	transferase activity, transferring phosphorus-containing groups	GO:0016772	55.28% 44.72%	1.86738e-05	0.00134919
	hydrolase activity, acting on acid anhydrides	GO:0016817	55.86% 44.14%	0.000119625	0.00691435
	ligase activity, forming carbon-nitrogen bonds	GO:0016879	59.23% 40.77%	0.00029636	0.0142747
GO molecular function at level 5
	transition metal ion binding	GO:0046914	53.17% 46.83%	3.10902e-06	0.00164467
	adenyl nucleotide binding	GO:0030554	54.35% 45.65%	7.52739e-06	0.001991
	hydrolase activity, acting on acid anhydrides, in phosphorus-containing anhydrides	GO:0016818	56.11% 43.89%	6.20933e-05	0.0109491
	transcription cofactor activity	GO:0003712	58.4% 41.6%	0.000114059	0.0150843
	kinase activity	GO:0016301	54.75% 45.25%	0.000375066	0.039682
GO molecular function at level 6
	ATP binding	GO:0005524	54.07% 45.93%	3.27917e-05	0.0132643
	zinc ion binding	GO:0008270	53.11% 46.89%	1.92705e-05	0.0132643
GO molecular function at level 7
	nucleoside-triphosphatase activity	GO:0017111	55.88% 44.12%	6.89696e-05	0.0359332
GO cellular component at level 3
	membrane-bound organelle	GO:0043227	55.51% 44.49%	1.59508e-56	2.55213e-55
	organelle part	GO:0044422	55.7% 44.3%	3.70802e-16	2.96641e-15
	cell part	GO:0044464	50.26% 49.74%	1.04555e-05	5.57625e-05
GO cellular component at level 4
	intracellular	GO:0005622	54.17% 45.83%	6.31859e-74	2.08514e-72
	organelle lumen	GO:0043233	59.69% 40.31%	8.6825e-12	1.43261e-10
GO cellular component at level 5
	intracellular part	GO:0044424	54.11% 45.89%	4.00758e-73	1.56296e-71
	endomembrane system	GO:0012505	57.29% 42.71%	5.23434e-05	0.0010207
GO cellular component at level 6
	intracellular organelle	GO:0043229	54.16% 45.84%	5.52434e-51	3.53558e-49
	cytoplasm	GO:0005737	55.27% 44.73%	6.81056e-28	2.17938e-26
	ribonucleoprotein complex	GO:0030529	57.33% 42.67%	8.63973e-06	0.000184314
GO cellular component at level 7
	intracellular membrane-bound organelle	GO:0043231	55.15% 44.85%	5.68401e-63	3.46724e-61
	cytoplasmic part	GO:0044444	55.64% 44.36%	4.48131e-20	1.3668e-18
	intracellular organelle part	GO:0044446	55.34% 44.66%	3.85383e-15	7.83613e-14
GO cellular component at level 8
	mitochondrion	GO:0005739	56.69% 43.31%	4.76504e-08	4.19324e-06
	nucleus	GO:0005634	52.16% 47.84%	2.39429e-07	1.05349e-05
	organelle membrane	GO:0031090	55.38% 44.62%	9.77369e-05	0.00286695
	organelle envelope	GO:0031967	56% 44%	0.00057306	0.0126073
GO cellular component at level 9
	nuclear part	GO:0044428	54.79% 45.21%	5.29996e-06	0.000445197
