# Supplementary material for: New Insight on FGFR3-Related Chondrodysplasias Molecular Physiopathology Revealed by Human Chondrocyte Gene Expression Profiling
Source: PLoS One. 2009 Oct 29;4(10):e7633. doi: 10.1371/journal.pone.0007633 (PMC2764091; doi:10.1371/journal.pone.0007633)
Supplement: Supplementary data S4 — (0.22 MB XLS) [file pone.0007633.s004.xls]

## Sheet: Modulated Probeset
Probeset	SYMBOL	Fold	TDI Xpress Level	Control Xpress Level
237466_s_at	HHIP	-3.20982	2.88586	4.56835
201673_s_at	GYS1	2.02265	6.14256	5.12632
213068_at	DPT	-3.80591	2.90804	4.83629
221111_at	IL26	7.62159	5.9843	3.05421
223700_at	MND1	-3.05716	3.51552	5.12771
227083_at	B3GALTL	-4.82326	3.71099	5.981
204159_at	CDKN2C	-1.94835	9.59215	10.5544
226374_at	CXADR	5.52399	5.65022	3.18451
202962_at	KIF13B	-2.2487	5.03853	6.20763
212171_x_at	VEGFA	2.27617	9.42361	8.237
231773_at	ANGPTL1	-2.55339	7.20799	8.56041
231793_s_at	CAMK2D	2.50606	8.9663	7.64088
224917_at	TMEM49	3.52859	11.5534	9.73434
220088_at	C5AR1	-2.18601	3.00294	4.13124
210754_s_at	LYN	3.17263	6.98675	5.32107
205856_at	SLC14A1	3.78314	7.34792	5.42834
230836_at	ST8SIA4	3.63389	7.24835	5.38683
225706_at	GLCCI1	-1.88977	9.27321	10.1914
228481_at	POSTN	2.88114	6.60149	5.07485
205729_at	OSMR	2.66218	9.41644	8.00383
211527_x_at	VEGFA	2.00927	7.94226	6.93559
225511_at	GPRC5B	-2.30193	4.58542	5.78826
239286_at	NA	2.831	7.12704	5.62572
218294_s_at	NUP50	1.90854	7.39842	6.46596
227361_at	HS3ST3B1	-3.01809	8.97411	10.5677
238346_s_at	TGS1	1.78216	6.58011	5.74648
216247_at	LOC440992	1.73909	6.71276	5.91443
44790_s_at	C13orf18	6.0166	7.53208	4.94314
211000_s_at	IL6ST	2.02162	7.47765	6.46214
202626_s_at	LYN	2.73222	6.23367	4.78359
235651_at	NA	-3.01508	4.0895	5.6817
236179_at	NA	2.76622	9.09981	7.6319
204304_s_at	PROM1	3.64771	6.33128	4.46429
203349_s_at	ETV5	1.93258	9.03996	8.08943
209255_at	KIAA0265	2.31823	9.02094	7.80792
203917_at	CXADR	8.66703	6.33548	3.21994
230261_at	ST8SIA4	3.26404	6.55497	4.84831
229313_at	TMEM16E	2.24822	4.38594	3.21716
222958_s_at	DEPDC1	-4.02842	5.83789	7.84811
202856_s_at	SLC16A3	2.39772	8.91794	7.65628
228082_at	ASAM	2.75384	8.63485	7.1734
236858_s_at	RUNX2	-2.25723	3.99078	5.16534
230917_at	NA	-2.51309	6.97907	8.30853
219167_at	RASL12	-3.81648	4.72012	6.65237
206023_at	NMU	-2.38471	4.90572	6.15953
219478_at	WFDC1	-10.5001	4.37964	7.77197
241981_at	FAM20A	3.54535	4.9194	3.09348
209890_at	TSPAN5	2.0597	8.78093	7.73849
209443_at	SERPINA5	-4.80239	5.59908	7.86283
224482_s_at	RAB11FIP4	-3.93832	6.75963	8.73721
212560_at	SORL1	-2.7287	7.19456	8.64278
229831_at	CNTN3	3.37077	9.72417	7.97109
239007_at	ZNF83	-1.82454	3.9277	4.79523
207172_s_at	CDH11	2.70983	10.6145	9.1763
242943_at	ST8SIA4	3.94254	7.46789	5.48876
209709_s_at	HMMR	-3.77842	5.42871	7.34649
212272_at	LPIN1	2.3054	6.31239	5.10738
208892_s_at	DUSP6	3.32706	6.69923	4.96498
200822_x_at	TPI1	2.04724	11.1691	10.1355
215013_s_at	USP34	-1.60417	3.65864	4.34046
202705_at	CCNB2	-2.80729	8.03326	9.52244
219264_s_at	PPP2R3B	-3.11969	6.23985	7.88125
212758_s_at	ZEB1	2.64525	6.65387	5.25047
1555996_s_at	EIF4A2	2.47457	7.4005	6.09332
227062_at	TncRNA	3.17064	10.5773	8.91252
217523_at	CD44	2.72934	7.77963	6.33108
214920_at	THSD7A	-2.60654	3.23248	4.61462
202760_s_at	PALM2-AKAP2	2.19235	8.77961	7.64713
225313_at	C20orf177	-2.02491	7.17241	8.19027
219471_at	C13orf18	5.70916	6.78633	4.27305
224929_at	TMEM173	2.16777	8.37177	7.25556
221484_at	B4GALT5	3.72146	7.25705	5.36119
202752_x_at	SLC7A8	2.43352	7.69603	6.41299
204166_at	SBNO2	1.66995	6.73688	5.99707
227868_at	LOC154761	1.84163	5.44125	4.56027
209760_at	KIAA0922	-3.66608	6.21705	8.09129
206404_at	FGF9	-3.01794	2.84387	4.43743
206904_at	MATN1	-4.01245	5.73253	7.73702
228570_at	BTBD11	4.1061	5.71328	3.67551
214595_at	KCNG1	-2.67432	6.17732	7.59649
223381_at	NUF2	-3.60057	4.81035	6.65857
225834_at	NA	-3.99942	5.25183	7.25162
201577_at	NME1	1.72776	9.25128	8.46238
219174_at	IFT74	-2.02048	7.79278	8.80747
227181_at	LOC348801	-2.62037	6.1791	7.56888
207173_x_at	CDH11	1.9381	13.2493	12.2947
225055_at	LOC728850	-2.01244	7.93734	8.94628
219797_at	MGAT4A	-2.74777	4.44978	5.90804
227899_at	VIT	-5.40417	3.46713	5.9012
206364_at	KIF14	-3.60004	5.12571	6.97373
236641_at	KIF14	-2.98247	3.31986	4.89637
229740_at	LOC643008	-7.60887	4.8793	7.80699
212812_at	SERINC5	-2.79425	10.2967	11.7792
203037_s_at	MTSS1	2.65783	7.27844	5.86819
211862_x_at	CFLAR	2.55874	6.16604	4.8106
204894_s_at	AOC3	-2.09702	3.922	4.99034
228440_at	PET112L	-2.34237	5.62591	6.85387
205082_s_at	AOX1	4.51768	6.95958	4.784
1555097_a_at	PTGFR	5.272	7.23044	4.83209
202834_at	AGT	3.43781	9.69706	7.91557
203397_s_at	GALNT3	2.82096	5.712	4.21581
224916_at	TMEM173	2.28951	8.80305	7.60801
201818_at	AYTL2	2.30461	9.41081	8.20629
240038_at	ELL2	3.81678	6.77821	4.84585
222757_s_at	ZAK	2.52244	7.9617	6.62687
201819_at	SCARB1	-3.17377	5.63081	7.29701
230509_at	SNX22	-2.63022	6.91822	8.3134
207165_at	HMMR	-3.74932	6.84004	8.74667
202855_s_at	SLC16A3	2.52579	7.23149	5.89475
201288_at	ARHGDIB	-2.39677	3.62323	4.88432
1556244_s_at	LOC375196	-2.26818	4.63255	5.81409
220988_s_at	C1QTNF3	-2.76535	11.4438	12.9113
243526_at	WDR86	3.54201	6.50626	4.68169
229151_at	SLC14A1	3.20543	5.29309	3.61257
202094_at	BIRC5	-4.82756	3.45556	5.72685
1558215_s_at	UBTF	1.8656	5.03792	4.13829
227080_at	ZNF697	2.96478	7.06931	5.50138
231283_at	MGAT4A	-2.2332	4.08816	5.24727
204285_s_at	PMAIP1	7.95965	9.4179	6.42519
1552256_a_at	SCARB1	-2.6894	8.04651	9.4738
202870_s_at	CDC20	-3.03385	5.8536	7.45475
226834_at	NA	2.24216	11.5501	10.3852
226621_at	FGG	1.97133	12.04	11.0609
205580_s_at	HRH1	2.64352	5.64921	4.24675
202759_s_at	PALM2-AKAP2	1.908	9.19847	8.26641
1563899_at	LCTL	-2.85084	5.1223	6.63368
204860_s_at	NAIP	-2.28213	2.88178	4.07216
235545_at	NA	-3.49265	4.59325	6.39757
220283_at	KIAA1822L	-3.0094	5.70014	7.28961
212249_at	PIK3R1	3.40429	6.86554	5.09819
218308_at	TACC3	-2.54138	5.26889	6.6145
229610_at	CKAP2L	-3.77407	4.52878	6.4449
229521_at	FLJ36031	2.65412	5.54212	4.13389
213228_at	PDE8B	-3.16891	3.55587	5.21985
226804_at	FAM20A	3.91169	4.84598	2.87819
205996_s_at	AK2	1.73307	7.16329	6.36996
206205_at	MPHOSPH9	-2.01241	6.20647	7.21539
218039_at	NUSAP1	-2.29868	9.29508	10.4959
205794_s_at	NOVA1	1.68732	8.04183	7.28709
231772_x_at	CENPH	-2.21685	5.2083	6.35682
200769_s_at	MAT2A	2.39927	8.22171	6.95912
225165_at	PPP1R1B	-2.80202	6.80005	8.28652
220172_at	C2orf37	-2.84889	4.97408	6.48447
228188_at	FOSL2	2.45712	9.31911	8.02215
243413_at	TTC30B	-2.1173	5.17021	6.25244
209883_at	GLT25D2	-2.54716	8.04724	9.39613
231880_at	FAM40B	2.97848	7.74492	6.17034
201292_at	TOP2A	-2.77877	7.91486	9.3893
203335_at	PHYH	-1.93724	11.2868	12.2408
1561908_a_at	HS3ST3B1	-2.73617	4.53673	5.98888
232542_at	COL9A2	-4.19287	6.27116	8.33909
201905_s_at	CTDSPL	-2.77452	5.5116	6.98384
219377_at	FAM59A	-1.85912	8.59329	9.48791
1554383_a_at	TRAM2	2.61903	8.28736	6.89833
218880_at	FOSL2	3.11814	6.67618	5.03549
230865_at	LIX1	-5.81918	3.30555	5.84637
209859_at	TRIM9	-2.53033	8.06171	9.40104
235003_at	UHMK1	2.08671	6.06595	5.00472
204222_s_at	GLIPR1	8.00174	10.3009	7.30055
233559_s_at	WDFY1	1.72541	7.04464	6.2577
1552754_a_at	CADM2	-2.29605	9.51042	10.7096
225502_at	DOCK8	-2.48401	4.424	5.73667
230136_at	LOC400099	-2.27147	6.0359	7.21953
219148_at	PBK	-3.27855	7.60422	9.31728
221650_s_at	MED18	2.0402	5.79305	4.76434
216092_s_at	SLC7A8	1.88573	7.84184	6.92672
240344_x_at	LYRM7	-1.55252	7.80706	8.44167
206030_at	ASPA	-4.27561	3.27483	5.37096
203072_at	MYO1E	2.31563	7.21612	6.00471
222759_at	SUV420H1	-3.64911	5.2974	7.16494
227341_at	C10orf30	2.49362	4.88736	3.56911
243431_at	BTBD14A	2.35986	5.85309	4.61439
230942_at	CMTM5	-4.56462	5.26167	7.45216
224975_at	NFIA	-1.69837	9.21512	9.97927
204162_at	KNTC2	-2.47142	7.1737	8.47904
236703_at	NA	-1.68075	4.10945	4.85856
228693_at	CCDC50	2.1708	5.27662	4.15839
224339_s_at	ANGPTL1	-2.12853	6.4988	7.58866
229107_at	NA	-2.6317	4.00762	5.40361
227257_s_at	C10orf46	1.75861	6.34411	5.52967
226035_at	USP31	2.71499	5.31003	3.86908
231798_at	NOG	-3.97192	5.88828	7.87811
218888_s_at	NETO2	4.48266	6.24178	4.07743
220786_s_at	SLC38A4	-2.44892	6.31098	7.60313
205083_at	AOX1	5.07971	8.161	5.81626
202095_s_at	BIRC5	-3.54097	5.59034	7.41449
238320_at	TncRNA	2.83985	8.5242	7.01839
224559_at	MALAT1	2.24509	10.3423	9.17551
209167_at	GPM6B	2.04229	10.3215	9.2913
206905_s_at	MATN1	-3.37589	11.3972	13.1525
235337_at	SERTAD4	-2.2207	4.44741	5.59843
243582_at	SH3RF2	2.27988	5.73404	4.54508
239443_at	PCDHB6	-1.88974	3.81183	4.73001
223987_at	CHRDL2	-6.453	8.14877	10.8387
226046_at	MAPK8	-2.01731	4.68013	5.69256
235024_at	PHF17	-2.03838	5.49697	6.52439
222161_at	NAALAD2	-2.22657	3.06482	4.21964
229032_at	KIAA0789	-2.12849	9.26955	10.3594
206805_at	SEMA3A	2.88326	8.5384	7.0107
200710_at	ACADVL	1.9845	10.6858	9.69703
215695_s_at	GYG2	-2.81544	8.58036	10.0737
236386_at	SUZ12P	-1.91969	3.17263	4.1135
206935_at	PCDH8	-5.94041	4.49257	7.06313
222942_s_at	TIAM2	-2.37008	8.03659	9.28153
204221_x_at	GLIPR1	5.61916	8.75751	6.26716
214081_at	PLXDC1	6.93358	5.50847	2.71487
243659_at	ELL2	2.49901	5.5158	4.19444
217309_s_at	DSCR3	1.63924	5.8067	5.09368
1569354_at	NSUN6	-1.94484	3.96055	4.9202
202067_s_at	LDLR	2.19491	6.16449	5.03033
243296_at	PBEF1	2.41459	6.82561	5.55383
209427_at	SMTN	1.96313	8.29236	7.3192
212092_at	PEG10	-2.29103	9.93916	11.1352
206376_at	SLC6A15	3.62775	5.85407	3.995
202965_s_at	CAPN6	-2.28952	11.0409	12.2359
224860_at	C9orf123	2.29786	5.09681	3.89652
203509_at	SORL1	-2.3158	7.05626	8.26777
204613_at	PLCG2	-2.20661	9.5737	10.7155
211148_s_at	ANGPT2	-2.44124	5.46453	6.75214
1569003_at	TMEM49	2.07471	8.57378	7.52087
207177_at	PTGFR	4.27343	7.2248	5.1294
205808_at	ASPH	1.89974	7.29077	6.36497
230763_at	SPATA17	-2.28612	3.66718	4.86008
219985_at	HS3ST3A1	-2.95432	9.00552	10.5683
212843_at	NCAM1	-2.25329	5.49508	6.66712
1555229_a_at	C1S	2.22649	11.6675	10.5127
207334_s_at	TGFBR2	2.44431	5.75624	4.46681
205818_at	DBC1	16.8887	7.55815	3.48017
238205_at	WDR40B	-2.79642	5.8136	7.29718
202679_at	NPC1	2.15287	10.9603	9.85401
204286_s_at	PMAIP1	5.76112	9.04708	6.52073
1562736_at	LHX9	2.70571	8.16755	6.73155
228469_at	PPID	2.23615	5.50095	4.33993
203021_at	SLPI	2.14598	11.1901	10.0885
213931_at	ID2	2.27295	8.12584	6.94127
212830_at	MEGF9	2.93926	8.07053	6.51507
1552752_a_at	CADM2	-2.30766	7.27994	8.48637
226713_at	CCDC50	1.95555	7.15635	6.18878
1552737_s_at	WWP2	-2.87652	9.35281	10.8771
222321_at	AGTR2	-3.55079	7.33485	9.16299
1552735_at	PCDHGC3	-1.66541	4.05389	4.78977
209172_s_at	CENPF	-2.15138	4.33499	5.44026
219064_at	ITIH5	-3.3108	6.82123	8.5484
232422_at	RP11-151A6.2	-2.01055	4.04095	5.04855
229518_at	FAM46B	2.2503	7.99638	6.82626
214446_at	ELL2	2.08559	8.58064	7.52018
214196_s_at	TPP1	1.9118	8.37456	7.43963
226552_at	IER5L	2.87787	7.79572	6.27071
225739_at	RAB11FIP4	-2.96225	6.27757	7.84426
241383_at	LOC201181	-3.75365	4.88436	6.79266
217173_s_at	LDLR	1.6117	5.07264	4.38406
1558080_s_at	LOC144871	1.75536	9.42474	8.61297
242263_at	TMED5	2.75534	6.54677	5.08454
204944_at	PTPRG	2.40994	6.80748	5.53848
225214_at	PSMB7	1.83941	7.49422	6.61497
205214_at	STK17B	1.86815	6.70099	5.79938
226974_at	NA	3.63137	6.6937	4.83319
210964_s_at	GYG2	-2.45284	7.34728	8.64173
237261_at	MCPH1	-2.04266	3.74217	4.77262
202580_x_at	FOXM1	-3.06537	4.70907	6.32513
1557123_a_at	RP4-756G23.1	-1.91819	5.04895	5.98869
214085_x_at	KRR1	6.40985	10.609	7.92866
237213_at	DPM1	-2.10027	3.92572	4.9963
206506_s_at	SUPT3H	-2.13087	5.7801	6.87154
205046_at	CENPE	-2.17694	5.16692	6.28922
200905_x_at	HLA-E	2.17014	11.2408	10.123
209726_at	CA11	2.68318	8.01379	6.58984
203549_s_at	LPL	-8.65529	5.13464	8.24823
213332_at	PAPPA2	2.59163	6.24015	4.8663
208107_s_at	LOC81691	-2.42156	4.98599	6.26192
214881_s_at	UBTF	1.62684	5.86125	5.15918
210973_s_at	FGFR1	1.56892	9.87342	9.22365
211071_s_at	MLLT11	3.02173	7.74715	6.15177
225987_at	STEAP4	4.93132	7.71937	5.41739
205572_at	ANGPT2	-2.64294	5.62693	7.02908
239153_at	FLJ41747	-3.23328	3.1355	4.8285
213599_at	OIP5	-2.6024	5.06939	6.44923
202503_s_at	KIAA0101	-1.99804	9.8519	10.8505
206329_at	EXTL1	-3.07396	4.25519	5.87529
209168_at	GPM6B	2.14458	7.90514	6.80444
236517_at	MEGF10	-4.42481	4.56161	6.70723
242814_at	SERPINB9	3.4237	5.5794	3.80384
208502_s_at	PITX1	2.03139	6.9789	5.95644
214452_at	BCAT1	-2.21937	9.08974	10.2399
219700_at	PLXDC1	4.13242	6.79752	4.75053
226599_at	KIAA1727	-2.03726	4.23885	5.26548
208711_s_at	CCND1	1.813	6.42645	5.56807
219260_s_at	C17orf81	1.86793	7.35736	6.45593
226913_s_at	SOX8	-3.28967	8.96323	10.6812
1554097_a_at	LOC554202	3.28112	6.4924	4.77821
203836_s_at	MAP3K5	2.0506	7.4471	6.41105
209169_at	GPM6B	2.01055	7.72026	6.71267
204490_s_at	CD44	2.19034	11.6184	10.4873
200962_at	RPL31	2.21622	9.28704	8.13893
1557905_s_at	CD44	2.32634	10.2176	8.99951
204709_s_at	KIF23	-2.8378	6.10283	7.6076
205569_at	LAMP3	-4.22334	6.37929	8.45768
227340_s_at	RGMB	2.88815	7.34191	5.81177
209122_at	ADFP	2.49188	11.6881	10.3709
242363_at	NA	1.73352	6.97724	6.18354
230002_at	CLCC1	-1.99606	7.39681	8.39397
212570_at	ENDOD1	1.70271	5.35959	4.59176
235592_at	ELL2	4.1252	6.4983	4.45384
229116_at	NA	-1.67599	4.84205	5.58706
1555826_at	BIRC5	-2.65444	3.20347	4.61188
223836_at	FGFBP2	-3.0083	10.7709	12.3598
203213_at	CDC2	-2.1646	8.97966	10.0938
224959_at	SLC26A2	-2.93579	10.6543	12.208
203060_s_at	PAPSS2	-1.95645	12.925	13.8933
1555403_a_at	CDH19	-4.12297	5.35608	7.39977
205047_s_at	ASNS	-2.68341	10.7698	12.1939
220955_x_at	RAB23	3.1551	6.83974	5.18206
210916_s_at	CD44	2.19508	9.64986	8.51559
222619_at	ZNF281	1.7401	7.67984	6.88067
206898_at	CDH19	-3.76957	7.73993	9.65433
238774_at	KIAA1267	3.38609	5.50731	3.7477
209712_at	SLC35D1	-2.35988	7.27202	8.51074
227722_at	RPS23	3.1419	8.47614	6.8245
215664_s_at	EPHA5	3.51909	6.26723	4.45203
225900_at	EXOC6B	1.60231	6.69488	6.01473
225750_at	NA	1.97388	7.55263	6.5716
209234_at	KIF1B	1.63113	5.58616	4.88029
206659_at	FLJ14082	2.50371	5.37051	4.04644
1554168_a_at	SH3KBP1	-1.94694	8.93313	9.89434
228391_at	CYP4V2	2.19653	7.28382	6.1486
232244_at	KIAA1161	-2.57799	6.27405	7.64029
213067_at	MYH10	1.87985	4.58438	3.67377
204641_at	NEK2	-2.68617	5.32138	6.74693
209006_s_at	C1orf63	2.20876	9.00129	7.85806
225763_at	RCSD1	-2.76935	5.58327	7.05282
227266_s_at	FYB	-2.8434	5.69282	7.20043
217678_at	SLC7A11	-2.43892	9.1147	10.4009
212240_s_at	PIK3R1	3.61515	8.99886	7.1448
236235_at	ITCH	-1.76397	7.44861	8.26744
204602_at	DKK1	3.44552	4.46809	2.68337
208248_x_at	APLP2	2.12231	10.898	9.81235
212067_s_at	C1R	2.55654	11.6281	10.2739
205579_at	HRH1	2.11157	7.71641	6.6381
229169_at	TTC18	-1.8616	3.6486	4.54514
235497_at	LOC643837	2.06496	5.93713	4.89102
207031_at	BAPX1	-2.11119	8.44921	9.52727
226789_at	NA	3.35107	8.31125	6.56662
200800_s_at	HSPA1A	2.35195	10.682	9.44818
216546_s_at	CHI3L1	4.66872	6.99046	4.76743
219197_s_at	SCUBE2	-4.16786	8.18889	10.2482
222344_at	C5orf13	-2.1424	6.72762	7.82685
219936_s_at	GPR87	2.07053	4.98965	3.93965
218627_at	DRAM	2.85411	8.94716	7.43412
201792_at	AEBP1	1.79502	11.2131	10.3691
201291_s_at	TOP2A	-2.62872	7.00213	8.39649
232061_at	SDK2	-2.19375	6.28763	7.42102
201464_x_at	JUN	2.6897	11.3176	9.89018
212448_at	NEDD4L	2.54649	5.47621	4.1277
203567_s_at	TRIM38	2.44095	7.83163	6.54418
203059_s_at	PAPSS2	-2.75718	8.62379	10.087
225262_at	FOSL2	2.25644	8.1542	6.98015
214011_s_at	HSPC111	1.52528	7.49621	6.88714
1552767_a_at	HS6ST2	2.17093	8.66056	7.54225
203523_at	LSP1	-1.81194	4.41654	5.27408
204160_s_at	ENPP4	2.74937	5.17936	3.72026
242687_at	LOC731081	-2.17563	5.2026	6.32403
230022_at	LOC348174	-4.29896	5.37834	7.48233
230493_at	TMEM46	-2.78231	8.57513	10.0514
239144_at	B3GAT2	-3.93683	6.31723	8.29427
205003_at	DOCK4	4.17205	6.7186	4.65784
226989_at	RGMB	2.77411	9.02878	7.55675
204963_at	SSPN	-1.68696	8.34321	9.09763
229307_at	ANKRD28	2.62936	7.2447	5.84999
205698_s_at	MAP2K6	-2.50791	4.81472	6.14121
205614_x_at	MST1	-1.93947	6.78759	7.74325
209642_at	BUB1	-4.11209	4.39397	6.43384
239001_at	MGST1	2.01472	5.20852	4.19794
223307_at	CDCA3	-2.98885	7.08494	8.66453
228057_at	DDIT4L	-2.48543	9.12299	10.4365
235118_at	NA	-2.07139	8.0339	9.0845
225746_at	RAB11FIP4	-2.89289	6.68722	8.21973
203764_at	DLG7	-3.09084	6.0629	7.6909
209765_at	ADAM19	-2.1917	5.65983	6.79188
223394_at	SERTAD1	1.72312	7.26506	6.48004
213380_x_at	MSTP9	-2.40723	6.44113	7.7085
211317_s_at	CFLAR	2.18724	5.96159	4.83248
209891_at	SPBC25	-3.13076	4.36776	6.01427
205899_at	CCNA1	-2.56314	2.9809	4.33881
205110_s_at	FGF13	1.86304	7.31477	6.41711
209663_s_at	ITGA7	3.84446	4.86829	2.92551
208703_s_at	APLP2	2.1772	9.43066	8.30819
236915_at	LOC441054	2.06619	5.46826	4.42128
223533_at	LRRC8C	-2.43821	6.09464	7.38046
213110_s_at	COL4A5	-2.13266	7.93591	9.02856
209773_s_at	RRM2	-2.2383	8.06888	9.23128
206315_at	CRLF1	-1.83442	7.79866	8.67398
229778_at	C12orf39	-2.72556	3.81858	5.26513
228325_at	KIAA0146	1.91351	7.15382	6.2176
224568_x_at	MALAT1	1.94695	8.15475	7.19354
1552309_a_at	NEXN	2.83777	7.93659	6.43184
320_at	PEX6	-2.66663	3.77479	5.18981
204998_s_at	ATF5	-2.16771	6.95949	8.07566
243639_at	LRRK1	-4.33814	3.38965	5.50672
209408_at	KIF2C	-3.23809	4.96617	6.66131
203665_at	HMOX1	2.30617	12.3722	11.1667
209325_s_at	RGS16	3.85171	5.76924	3.82375
220250_at	ZNF286A	1.62668	4.43333	3.7314
204646_at	DPYD	2.74004	8.83963	7.38544
219702_at	PLAC1	-3.10122	5.30501	6.93785
206025_s_at	TNFAIP6	2.35529	9.57225	8.33634
213506_at	F2RL1	3.55065	5.6346	3.80652
203895_at	PLCB4	-1.68265	6.91682	7.66755
227724_at	NA	-2.21726	4.18851	5.33729
241780_at	CDH11	2.08215	5.80515	4.74707
223619_x_at	PECR	-1.53497	7.48047	8.09867
214975_s_at	MTMR1	1.86295	5.90763	5.01004
204736_s_at	CSPG4	-2.06648	8.9297	9.97687
235476_at	TRIM59	2.48142	6.3775	5.06634
206932_at	CH25H	3.28339	6.22096	4.50577
52255_s_at	COL5A3	-2.2823	4.00411	5.1946
1553691_at	B3GALNT2	2.17078	5.79915	4.68094
229538_s_at	IQGAP3	-2.91877	5.60956	7.15492
235251_at	NA	4.29421	6.23075	4.12836
223614_at	C8orf57	-1.96993	9.90393	10.8821
218662_s_at	NCAPG	-2.13939	7.37887	8.47607
222834_s_at	GNG12	1.83305	7.14698	6.27273
230760_at	ZFY	-4.01175	5.61151	7.61575
204567_s_at	ABCG1	-5.08202	4.35741	6.70281
218178_s_at	CHMP1B	1.77162	10.0068	9.18175
207293_s_at	AGTR2	-3.29532	5.94758	7.668
204472_at	GEM	2.60249	9.72219	8.34229
207390_s_at	SMTN	2.12319	7.7329	6.64666
243813_at	NA	3.22922	8.60106	6.90987
201050_at	PLD3	1.60115	10.0672	9.38806
208893_s_at	DUSP6	2.16482	4.17661	3.06236
205406_s_at	SPA17	-1.73745	5.87677	6.67374
215126_at	NA	-2.48672	2.90976	4.224
201465_s_at	JUN	2.64518	7.52076	6.1174
239461_at	GALNTL2	4.51283	7.35463	5.18059
213725_x_at	XYLT1	-2.12677	12.1398	13.2284
230351_at	LOC283481	-1.98563	3.31428	4.30388
207826_s_at	ID3	2.95142	10.6713	9.10991
200975_at	PPT1	-1.8114	11.1162	11.9733
213006_at	KIAA0146	1.84785	7.2271	6.34125
203767_s_at	STS	2.1278	7.86135	6.77199
212413_at	SEPT6	-1.84514	6.99094	7.87467
203414_at	MMD	1.97971	7.014	6.02871
226066_at	MITF	2.33408	8.12502	6.90217
208791_at	CLU	1.9788	13.3368	12.3521
204639_at	ADA	2.12692	4.91792	3.82915
1555527_at	COL9A1	-3.64636	5.66943	7.53589
203699_s_at	DIO2	4.13756	5.73645	3.68767
200839_s_at	CTSB	1.75685	12.9487	12.1357
209834_at	CHST3	-2.08361	8.70296	9.76205
229024_at	NA	-2.24546	6.85232	8.01933
219825_at	CYP26B1	-2.31311	5.62829	6.83812
203358_s_at	EZH2	-2.01697	7.19422	8.20641
210807_s_at	SLC16A7	1.91782	5.15952	4.22005
208704_x_at	APLP2	2.06721	10.3761	9.32838
209140_x_at	HLA-B	2.58928	12.0773	10.7047
203362_s_at	MAD2L1	-2.11687	7.8774	8.95933
1554014_at	CHD2	-2.06651	6.17766	7.22486
200808_s_at	ZYX	1.88921	8.33459	7.41681
213622_at	COL9A2	-2.16884	11.4551	12.572
222486_s_at	ADAMTS1	3.73768	9.65451	7.75237
238127_at	FLJ41484	-2.64213	3.92629	5.32799
217626_at	AKR1C2	5.41001	8.31004	5.87441
65588_at	LOC388796	-2.33657	6.48143	7.70582
219990_at	E2F8	-2.1633	3.35524	4.46848
239487_at	FAM98A	2.53455	6.0102	4.66847
238029_s_at	SLC16A14	-2.39718	6.674	7.93534
201466_s_at	JUN	3.09508	9.97166	8.34168
207828_s_at	CENPF	-2.53531	6.93177	8.27393
216320_x_at	MST1	-1.95708	6.94761	7.91631
231513_at	NA	2.43633	6.39511	5.1104
213497_at	ABTB2	-1.91131	7.05679	7.99135
241925_x_at	NA	1.70498	6.75281	5.98305
239476_at	PIK3R1	1.8955	5.2948	4.37223
219648_at	MREG	2.11276	7.0783	5.99917
224963_at	SLC26A2	-2.80987	8.50738	9.99788
219306_at	KIF15	-2.55637	3.84786	5.20196
217061_s_at	ETV1	1.7916	4.02611	3.18487
212014_x_at	CD44	2.01743	11.1696	10.1571
202966_at	CAPN6	-2.25262	8.72394	9.89554
229551_x_at	ZNF367	-2.3685	7.16295	8.40693
209680_s_at	KIFC1	-2.1678	4.39299	5.50922
222592_s_at	ACSL5	2.29164	4.68684	3.49046
212592_at	ENAM	5.49942	5.53272	3.07344
204869_at	PCSK2	-3.55123	5.10065	6.92897
228323_at	CASC5	-2.28431	5.64364	6.83539
209711_at	SLC35D1	-2.11061	9.04052	10.1182
210432_s_at	SCN3A	5.54141	4.96391	2.49366
220991_s_at	RNF32	-2.26926	3.98752	5.16975
212724_at	RND3	2.36581	12.1867	10.9444
205097_at	SLC26A2	-2.83966	10.6404	12.1462
218009_s_at	PRC1	-2.20735	8.00595	9.14826
214099_s_at	PDE4DIP	-2.2554	5.60282	6.7762
201195_s_at	SLC7A5	-2.04545	8.01169	9.04411
228816_at	LOC92270	-1.63926	5.65372	6.36677
235694_at	TCFL5	-2.40841	6.55244	7.82052
210147_at	ART3	-5.3875	3.50724	5.93686
1554390_s_at	ACTR2	1.53595	7.53699	6.91786
230244_at	TNRC15	-2.21645	6.77135	7.9196
215177_s_at	ITGA6	-2.11563	6.55495	7.63604
210963_s_at	GYG2	-2.88436	5.38426	6.91251
223541_at	HAS3	2.42764	5.18138	3.90182
202669_s_at	EFNB2	2.34523	6.36504	5.13531
230030_at	HS6ST2	2.18757	7.85532	6.72599
214209_s_at	ABCB9	-2.0846	5.64909	6.70886
235421_at	MAP3K8	2.25952	5.7732	4.59719
211911_x_at	HLA-B	2.19131	11.2083	10.0765
1558636_s_at	ADAMTS5	5.92627	6.83984	4.27272
213273_at	ODZ4	3.42168	8.03606	6.26136
1552546_a_at	LETM2	2.41484	5.06694	3.79501
223058_at	FAM107B	1.66297	6.68149	5.94773
222816_s_at	ZCCHC2	2.71817	5.12376	3.68112
32094_at	CHST3	-2.16518	8.5064	9.62089
216604_s_at	SLC7A8	2.51335	8.95006	7.62045
223575_at	KIAA1549	-1.90356	4.59007	5.51877
202368_s_at	TRAM2	2.35675	11.0851	9.84833
205290_s_at	BMP2	2.07727	7.35982	6.30513

## Sheet: Enriched Terms for modulated
GO terms enrichment analysis using FATIGO+
	Term	GO	#1 vs #2	p value	Adjusted p value
GO biological process at level 3
	anatomical structure development	GO:0048856	63.32% 36.68%	1.57e-06	0.000113272
	cell division	GO:0051301	73.2% 26.8%	8.69e-05	0.00312727
	cell adhesion	GO:0007155	67.33% 32.67%	0.000175618	0.00421483
	multicellular organismal development	GO:0007275	60.26% 39.74%	0.00023607	0.00424925
	cell cycle	GO:0007049	62.9% 37.1%	0.000335405	0.00482983
	cell communication	GO:0007154	57.48% 42.52%	0.000478301	0.00573961
	endocrine process	GO:0050886	94.15% 5.85%	0.00181153	0.0186329
	chromosome segregation	GO:0007059	80.09% 19.91%	0.00527307	0.0474576
GO biological process at level 4
	system development	GO:0048731	65.66% 34.34%	2.93e-07	5.69e-05
	mitotic cell cycle	GO:0000278	72.17% 27.83%	2.55e-05	0.00177159
	cell cycle process	GO:0022402	65.8% 34.2%	2.74e-05	0.00177159
	cell-cell adhesion	GO:0016337	76.87% 23.13%	0.000155739	0.00755333
	cytokinesis	GO:0000910	85.96% 14.04%	0.000766746	0.0297497
	anatomical structure morphogenesis	GO:0009653	62.74% 37.26%	0.00107883	0.0348822
	sulfur metabolic process	GO:0006790	79.69% 20.31%	0.0015419	0.037391
	tube development	GO:0035295	78.15% 21.85%	0.00144914	0.037391
	carbohydrate metabolic process	GO:0005975	66.28% 33.72%	0.00173619	0.0374245
GO biological process at level 5
	organ development	GO:0048513	66.4% 33.6%	3.35e-06	0.00124382
	cell surface receptor linked signal transduction	GO:0007166	65.4% 34.6%	3.95e-05	0.0073271
	urogenital system development	GO:0001655	88.06% 11.94%	0.00010004	0.0123716
	cell cycle phase	GO:0022403	70.06% 29.94%	0.000163495	0.0151642
	homophilic cell adhesion	GO:0007156	84.19% 15.81%	0.000243758	0.0180869
	amine transport	GO:0015837	84.96% 15.04%	0.000432052	0.0238429
	organic acid transport	GO:0015849	82.81% 17.19%	0.000449866	0.0238429
	regulation of cell cycle	GO:0051726	64.73% 35.27%	0.000755435	0.0350333
GO biological process at level 6
	M phase	GO:0000279	73.43% 26.57%	3.03e-05	0.01115
	kidney development	GO:0001822	89.59% 10.41%	4.16e-05	0.01115
	epithelial cell differentiation	GO:0030855	90.77% 9.23%	7.92e-05	0.0141454
	regulation of progression through cell cycle	GO:0000074	65.65% 34.35%	0.000366403	0.032732
	skeletal development	GO:0001501	74.18% 25.82%	0.000248929	0.032732
	carboxylic acid transport	GO:0046942	83.31% 16.69%	0.000354897	0.032732
	brain renin-angiotensin system	GO:0002035	96.72% 3.28%	0.000490357	0.0328539
	G-protein coupled receptor protein signaling pathway	GO:0007186	72.31% 27.69%	0.00045664	0.0328539
	chromosome localization	GO:0050000	95.93% 4.07%	0.000770204	0.04587
GO biological process at level 7
	M phase of mitotic cell cycle	GO:0000087	76.74% 23.26%	2.07e-06	0.00127161
	carbohydrate biosynthetic process	GO:0016051	80.77% 19.23%	5.78e-05	0.0177223
	metanephros development	GO:0001656	89.96% 10.04%	0.000122875	0.0188305
	cytoskeleton-dependent intracellular transport	GO:0030705	80.73% 19.27%	0.000120193	0.0188305
	leading edge cell differentiation	GO:0035026	97.49% 2.51%	0.000295218	0.0361938
GO biological process at level 8
	mitosis	GO:0007067	75.38% 24.62%	1.63e-05	0.0112018
	ureteric bud development	GO:0001657	90.67% 9.33%	8.29e-05	0.0284803
GO molecular function at level 3
	pattern binding	GO:0001871	82.24% 17.76%	1.13e-05	0.000537592
	microtubule motor activity	GO:0003777	86.57% 13.43%	9.05e-06	0.000537592
	amine transporter activity	GO:0005275	88.31% 11.69%	2.64e-05	0.000537592
	organic acid transporter activity	GO:0005342	86.71% 13.29%	2.34e-05	0.000537592
	carbohydrate binding	GO:0030246	77.8% 22.2%	1.63e-05	0.000537592
	enzyme inhibitor activity	GO:0004857	75.93% 24.07%	9.3e-05	0.00158079
	receptor activity	GO:0004872	66.3% 33.7%	0.000121869	0.00177581
	kinase regulator activity	GO:0019207	80.24% 19.76%	0.000619833	0.00790287
	antigen binding	GO:0003823	91.03% 8.97%	0.00116924	0.0132514
	peptide binding	GO:0042277	77.52% 22.48%	0.00180375	0.0183982
GO molecular function at level 4
	polysaccharide binding	GO:0030247	82.35% 17.65%	1.04e-05	0.00270634
	carboxylic acid transporter activity	GO:0046943	86.59% 13.41%	2.5e-05	0.00326174
	transmembrane receptor activity	GO:0004888	72.44% 27.56%	9.02e-05	0.00785059
	collagen binding	GO:0005518	88.61% 11.39%	0.000239364	0.0156185
	receptor binding	GO:0005102	67.76% 32.24%	0.000537692	0.0246244
	polyamine transporter activity	GO:0015203	92.52% 7.48%	0.000630427	0.0246244
	transferase activity, transferring glycosyl groups	GO:0016757	72.33% 27.67%	0.000660425	0.0246244
	electrochemical potential-driven transporter activity	GO:0015290	76.47% 23.53%	0.000903451	0.0294751
	protease inhibitor activity	GO:0030414	80.07% 19.93%	0.00130755	0.0379191
GO molecular function at level 5
	glycosaminoglycan binding	GO:0005539	82.05% 17.95%	1.25e-05	0.00575682
GO molecular function at level 6
	hyaluronic acid binding	GO:0005540	91.24% 8.76%	1.42e-05	0.00911975
	rhodopsin-like receptor activity	GO:0001584	84.07% 15.93%	0.000101581	0.0326584
	serine-type endopeptidase inhibitor activity	GO:0004867	84.91% 15.09%	0.000166154	0.0356124
GO molecular function at level 7
	amino acid permease activity	GO:0015359	95.31% 4.69%	0.000119302	0.0496296
GO cellular component at level 3
	extracellular region part	GO:0044421	71.99% 28.01%	2.97e-06	4.45e-05
GO cellular component at level 4
	membrane	GO:0016020	58.19% 41.81%	3.13e-07	9.72e-06
	extracellular space	GO:0005615	76.11% 23.89%	1.08e-05	0.000166882
	midbody	GO:0030496	93.64% 6.36%	0.000366796	0.00379022
GO cellular component at level 5
	membrane part	GO:0044425	61.29% 38.71%	1.23e-09	4.42e-08
	plasma membrane	GO:0005886	67.82% 32.18%	8.68e-09	1.56e-07
GO cellular component at level 6
	intrinsic to membrane	GO:0031224	63.95% 36.05%	7.56e-13	4.23e-11
	plasma membrane part	GO:0044459	70.37% 29.63%	4.89e-09	1.37e-07
GO cellular component at level 7
	integral to membrane	GO:0016021	63.95% 36.05%	2.82e-13	1.5e-11
	intrinsic to plasma membrane	GO:0031226	76.08% 23.92%	7.24e-13	1.92e-11
GO cellular component at level 8
	integral to plasma membrane	GO:0005887	77.9% 22.1%	6.55e-15	5.11e-13
GO cellular component at level 9
	microtubule cytoskeleton	GO:0015630	72.41% 27.59%	3.69e-05	0.00265377

## Sheet: Cell cycle
Regulation of cell cycle
		586	-2.21937	BCAT1	BRANCHED CHAIN AMINOTRANSFERASE 1, CYTOSOLIC
		143384	1.75861	C10ORF46	CHROMOSOME 10 OPEN READING FRAME 46
		9788	2.65783	MTSS1	METASTASIS SUPPRESSOR 1
		1620	16.8887	DBC1	DELETED IN BLADDER CANCER 1
	Ubiquitin cycle
		5695	1.83	PSMB7	PROTEASOME (PROSOME, MACROPAIN) SUBUNIT, BETA TYPE, 7
		991	-3.03385	CDC20	CDC20 CELL DIVISION CYCLE 20 HOMOLOG (S. CEREVISIAE)
G1 phase
		79733	-2.1633	E2F8	E2F TRANSCRIPTION FACTOR 8
		29950	1.72312	SERTAD1	SERTA DOMAIN CONTAINING 1
		127933	2.08671	UHMK1	U2AF HOMOLOGY MOTIF (UHM) KINASE 1
		983	-2.1646	CDC2	CELL DIVISION CYCLE 2, G1 TO S AND G2 TO M
		1031	-1.94835	CDKN2C	CYCLIN-DEPENDENT KINASE INHIBITOR 2C (P18, INHIBITS CDK4)
		595	1,813	CCND1
DNA replication
		28227	-3.11969	PPP2R3B	PROTEIN PHOSPHATASE 2 (FORMERLY 2A), REGULATORY SUBUNIT B'', BETA
		6241	-2.2383	RRM2	RIBONUCLEOTIDE REDUCTASE M2 POLYPEPTIDE
		4774	-1.69837	NFIA	NUCLEAR FACTOR I/A
G2/M transition
		983	-2.1646	CDC2	CELL DIVISION CYCLE 2, G1 TO S AND G2 TO M
		55872	-3.27855	PBK	PDZ BINDING KINASE
		1781	1.73352	DYNC1I2	DYNEIN, CYTOPLASMIC 1, INTERMEDIATE CHAIN 2
		4751	-2.68617	NEK2	NIMA (NEVER IN MITOSIS GENE A)-RELATED KINASE 2
		9133	-2.80729	CCNB2	CYCLIN B2
		8900	-2.56314	CCNA1	CYCLIN A1
		983	-2.1646	CDC2	CELL DIVISION CYCLE 2, G1 TO S AND G2 TO M
M phase of mitotic cell cycle
	Mitosis
		10198	-2.01241	MPHOSPH9	M-PHASE PHOSPHOPROTEIN 9
	Chromosome organization and biogenesis
		64151	-2.13939	NCAPG	CHROMOSOME CONDENSATION PROTEIN G
		7153	-2,779	TOP2A
	SpindleFormation
		9493	-2.8378	KIF23	KINESIN FAMILY MEMBER 23
		51203	-2.29868	NUSAP1	NUCLEOLAR AND SPINDLE ASSOCIATED PROTEIN 1
		9787	-3,091	DLGAP5	discs, large (Drosophila) homolog-associated protein 5
	Kinetochore organization
		332	-4.18426	BIRC5	BACULOVIRAL IAP REPEAT-CONTAINING 5 (SURVIVIN)
		57405	-3.13076	SPC25	SPINDLE POLE BODY COMPONENT 25 HOMOLOG (S. CEREVISIAE)
		83540	-3.60057	NUF2	CELL DIVISION CYCLE ASSOCIATED 1
		10403	-2.47142	NDC80	KINETOCHORE ASSOCIATED 2
		64946	-2.21685	CENPH	CENTROMERE PROTEIN H
	Spindle checkpoint
		4085	-2.11687	MAD2L1	MAD2 MITOTIC ARREST DEFICIENT-LIKE 1 (YEAST)
		699	-4.11209	BUB1	BUB1 BUDDING UNINHIBITED BY BENZIMIDAZOLES 1 HOMOLOG (YEAST)
	Chromosome segregation
		11004	-3.23809	KIF2C	KINESIN FAMILY MEMBER 2C
Cytokinesis
		56992	-2.55637	KIF15	KINESIN FAMILY MEMBER 15
		9928	-3.29125	KIF14	KINESIN FAMILY MEMBER 14
		9055	-2.20735	PRC1	PROTEIN REGULATOR OF CYTOKINESIS 1
		9493	-2.8378	KIF23	KINESIN FAMILY MEMBER 23
		23157	-1.84514	SEPT6	SEPTIN 6

## Sheet: ECM
Extracellular matrix constitutive proteins
	Collagens		1298	-3.18085	COL9A2	COLLAGEN, TYPE IX, ALPHA 2
			50509	-2.2823	COL5A3	COLLAGEN, TYPE V, ALPHA 3
			1287	-2.13266	COL4A5	COLLAGEN, TYPE IV, ALPHA 5 (ALPORT SYNDROME)
	Proteoglycans
		Hyaluronan biosynthesis
			3038	2.42764	HAS3	HYALURONAN SYNTHASE 3
		Glycans biosynthesis
			145173	-4.82326	B3GALTL	BETA 3-GLYCOSYLTRANSFERASE-LIKE
			8813	-2.1	DPM1	DOLICHYL-PHOSPHATE MANNOSYLTRANSFERASE POLYPEPTIDE 1, CATALYTIC SUBUNIT
			11320	-2.748	MGAT4A	Mannosyl (alpha-1,3-)-glycoprotein beta-1,4-N-acetylglucosaminyltransferase, isozyme A
			23169	-2.23525	SLC35D1	SOLUTE CARRIER FAMILY 35 (UDP-GLUCURONIC ACID/UDP-N-ACETYLGALACTOSAMINE DUAL TRANSPORTER), MEMBER D1
			64131	-2.127	XYLT1	xylosyltransferase I
			2591	2.821	GALNT3	UDP-N-acetyl-alpha-D-galactosamine:polypeptide N-acetylgalactosaminyltransferase 3 (GalNAc-T3)
			148789	2.17078	B3GALNT2	UDP-GALNAC:BETAGLCNAC BETA 1,3-GALACTOSAMINYLTRANSFERASE, POLYPEPTIDE 2
			9334	3.721	B4GALT5	UDP-Gal:betaGlcNAc beta 1,4- galactosyltransferase, polypeptide 5
			117248	4.513	GALNTL2	UDP-N-acetyl-alpha-D-galactosamine:polypeptide N-acetylgalactosaminyltransferase-like 2
		Chondroitin sulfate biosynthesis
			135152	-3.937	B3GAT2	beta-1,3-glucuronyltransferase 2 (glucuronosyltransferase S)
		Heparan sulfate biosynthesis
			2134	-3.074	EXTL1	exostoses (multiple)-like 1
		Glycosphingolipid biosynthesis - ganglioseries
			23127	-2.54716	GLT25D2	GLYCOSYLTRANSFERASE 25 DOMAIN CONTAINING 2
			7903	3.943	ST8SIA4	ST8 alpha-N-acetyl-neuraminide alpha-2,8-sialyltransferase 4
		GAG Sulfation
			9953	-3.01809	HS3ST3B1	HEPARAN SULFATE (GLUCOSAMINE) 3-O-SULFOTRANSFERASE 3B1
			9955	-2.95432	HS3ST3A1	HEPARAN SULFATE (GLUCOSAMINE) 3-O-SULFOTRANSFERASE 3A1
			23657	-2.43892	SLC7A11	SOLUTE CARRIER FAMILY 7, (CATIONIC AMINO ACID TRANSPORTER, Y+ SYSTEM) MEMBER 11
			9060	-2.35682	PAPSS2	3'-PHOSPHOADENOSINE 5'-PHOSPHOSULFATE SYNTHASE 2
			9469	-2.1244	CHST3	CARBOHYDRATE (CHONDROITIN 6) SULFOTRANSFERASE 3
			90161	2.188	HS6ST2	heparan sulfate 6-O-sulfotransferase 2
			1836	-2.93579	SLC26A2	SOLUTE CARRIER FAMILY 26 (SULFATE TRANSPORTER), MEMBER 2
	Other
			1805	-3.80591	DPT	DERMATOPONTIN
			80760	-3.3108	ITIH5	INTER-ALPHA (GLOBULIN) INHIBITOR H5
			4146	-3.69417	MATN1	MATRILIN 1, CARTILAGE MATRIX PROTEIN
			7130	2.355	TNFAIP6	tumor necrosis factor, alpha-induced protein 6
			10631	13.9	POSTN	periostin, osteoblast specific factor
Extracellular matrix dynamics
			60676	2.59163	PAPPA2	PAPPALYSIN 2
			9510	3.73768	ADAMTS1	ADAM METALLOPEPTIDASE WITH THROMBOSPONDIN TYPE 1 MOTIF, 1
			1116	4.66872	CHI3L1	CHITINASE 3-LIKE 1 (CARTILAGE GLYCOPROTEIN-39)
			11096	5.92627	ADAMTS5	ADAM METALLOPEPTIDASE WITH THROMBOSPONDIN TYPE 1 MOTIF, 5 (AGGRECANASE-2)
			8728	-2.19	ADAM19	ADAM METALLOPEPTIDASE DOMAIN 19 (MELTRIN BETA)

## Sheet: Cytoskeleton
Actin cytoskeleton organization and biogenesis
	Actin filaments / microfilaments
		Actin filament assembly
					397	-2.39677	ARHGDIB	RHO GDP DISSOCIATION INHIBITOR (GDI) BETA
					11217	2.05018	AKAP2	A KINASE (PRKA) ANCHOR PROTEIN 2
					390	2.36581	RND3	RHO FAMILY GTPASE 3
					9788	2.65783	MTSS1	METASTASIS SUPPRESSOR 1
		Actin-binding proteins
					2533	-2.8434	FYB	FYN BINDING PROTEIN (FYB-120/130)
					85462	-2.03726	FHDC1	FH2 domain containing 1
					4046	-1.81194	LSP1	LYMPHOCYTE-SPECIFIC PROTEIN 1
					10097	1.53595	ACTR2	ARP2 ACTIN-RELATED PROTEIN 2 HOMOLOG (YEAST)
					91624	2.8	NEXN	NEXILIN (F ACTIN BINDING PROTEIN)
		Mysosin
					4628	1.87985	MYH10	MYOSIN, HEAVY POLYPEPTIDE 10, NON-MUSCLE
					6525	2.12319	SMTN	SMOOTHELIN
					4643	2.31563	MYO1E	MYOSIN IE
					2669	2.60249	GEM	GTP BINDING PROTEIN OVEREXPRESSED IN SKELETAL MUSCLE
		Regulation of actin cytoskeleton
					2260	1.569	FGFR1	fibroblast growth factor receptor 1 (EC:2.7.10.1)
					55970	1.833	GNG12	guanine nucleotide binding protein (G protein), gamma 12
					2258	1.863	FGF13	fibroblast growth factor 13
					3655	-2.116	ITGA6	integrin, alpha 6
					26230	-2.37	TIAM2	T-cell lymphoma invasion and metastasis 2
					128239	-2.919	IQGAP3	IQ motif containing GTPase activating protein 3
					2254	-3.018	FGF9	fibroblast growth factor 9 (glia-activating factor)
					5295	3.615	PIK3R1	phosphoinositide-3-kinase, regulatory subunit 1 (alpha)
					3679	3.844	ITGA7	integrin, alpha 7
Intermediate filaments
					699	-4.11209	BUB1	BUB1 BUDDING UNINHIBITED BY BENZIMIDAZOLES 1 HOMOLOG (YEAST)
Microtubules
	Tubulin-binding proteins
		Kinesins
					9928	-3.29125	KIF14	KINESIN FAMILY MEMBER 14
					11004	-3.23809	KIF2C	KINESIN FAMILY MEMBER 2C
					9493	-2.8378	KIF23	KINESIN FAMILY MEMBER 23
					56992	-2.55637	KIF15	KINESIN FAMILY MEMBER 15
					23303	-2.2487	KIF13B	KINESIN FAMILY MEMBER 13B
					3833	-2.1678	KIFC1	KINESIN FAMILY MEMBER C1
					23095	1.63113	KIF1B	KINESIN FAMILY MEMBER 1B
		Dyneins
					1781	1.73352	DYNC1I2	DYNEIN, CYTOPLASMIC 1, INTERMEDIATE CHAIN 2
	Microtubule cytoskeleton organization
					332	-4.18426	BIRC5	BACULOVIRAL IAP REPEAT-CONTAINING 5 (SURVIVIN)
					83540	-3.60057	NUF2	CELL DIVISION CYCLE ASSOCIATED 1
					10403	-2.47142	NDC80	KINETOCHORE ASSOCIATED 2
					51203	-2.29868	NUSAP1	NUCLEOLAR AND SPINDLE ASSOCIATED PROTEIN 1
					64946	-2.21685	CENPH	CENTROMERE PROTEIN H
					9055	-2.20735	PRC1	PROTEIN REGULATOR OF CYTOKINESIS 1
					1062	-2.17694	CENPE	CENTROMERE PROTEIN E, 312KDA
	Microtubule binding proteins
					4751	-2.68617	NEK2	NIMA (NEVER IN MITOSIS GENE A)-RELATED KINASE 2

## Sheet: Cell interactions
Cell-Cell adhesion
	Adherens/Tight junctions
		Cadherins
					5100	-5.94041	PCDH8	PROTOCADHERIN 8
					28513	-3.94627	CDH19	CADHERIN 19, TYPE 2
					56130	-1.88974	PCDHB6	PROTOCADHERIN BETA 6
					1009	2.47138	CDH11	CADHERIN 11, TYPE 2, OB-CADHERIN (OSTEOBLAST)
		Immunoglobulins
					4684	-2.253	NCAM1	NEURAL CELL ADHESION MOLECULE 1
					3133	2.17	HLA-E	MAJOR HISTOCOMPATIBILITY COMPLEX, CLASS I, E
					3106	2.589	HLA-B/HLA-C	MAJOR HISTOCOMPATIBILITY COMPLEX, CLASS I, B
					285704	2.888	RGMB	RGM DOMAIN FAMILY, MEMBER B
		Other cell surface / pericellular molecules
					53340	-1.73745	SPA17	SPERM AUTOANTIGENIC PROTEIN 17
					1525	8.66703	CXADR	COXSACKIE VIRUS AND ADENOVIRUS RECEPTOR
		Regulation and signaling
					4628	1.88	MYH10	MYOSIN, HEAVY POLYPEPTIDE 10, NON-MUSCLE
					7422	2.276	VEGFA	VASCULAR ENDOTHELIAL GROWTH FACTOR
					51776	2.522	ZAK	STERILE ALPHA MOTIF AND LEUCINE ZIPPER CONTAINING KINASE AZK
					10371	2.883	SEMA3A	SEMA DOMAIN, IMMUNOGLOBULIN DOMAIN (IG), SHORT BASIC DOMAIN, SECRETED, (SEMAPHORIN) 3A
					7903	3.943	ST8SIA4	ST8 ALPHA-N-ACETYL-NEURAMINIDE ALPHA-2,8-SIALYLTRANSFERASE 4
					55801	7.62159	IL26	INTERLEUKIN 26
Focal adhesion
	Membranes receptors
					949	-3.174	SCARB1	SCAVENGER RECEPTOR CLASS B, MEMBER 1
					3655	-2.11563	ITGA6	INTEGRIN, ALPHA 6
					8639	-2.097	AOC3	AMINE OXIDASE, COPPER CONTAINING 3 (VASCULAR ADHESION PROTEIN 1)
					1464	-2.06648	CSPG4	CHONDROITIN SULFATE PROTEOGLYCAN 4 (MELANOMA-ASSOCIATED)
					8082	-1.68696	SSPN	SARCOSPAN (KRAS ONCOGENE-ASSOCIATED GENE)
					960	2.18229	CD44	CD44 ANTIGEN (INDIAN BLOOD GROUP)
					1948	2.34523	EFNB2	EPHRIN-B2
					5067	3.371	CNTN3	CONTACTIN 3 (PLASMACYTOMA ASSOCIATED)
					8842	3.64771	PROM1	PROMININ 1
					3679	3.84446	ITGA7	INTEGRIN, ALPHA 7
	Regulation and signaling
					5104	-4.802	SERPINA5	SERPIN PEPTIDASE INHIBITOR, CLADE A (ALPHA-1 ANTIPROTEINASE, ANTITRYPSIN), MEMBER 5
					2533	-2.843	FYB	FYN BINDING PROTEIN (FYB-120/130)
					397	-2.39677	ARHGDIB	RHO GDP DISSOCIATION INHIBITOR (GDI) BETA
					5599	-2.017	MAPK8	MITOGEN-ACTIVATED PROTEIN KINASE 8
					7791	1.88921	ZYX	ZYXIN
					1191	1.979	CLU	CLUSTERIN
					10098	2.06	TSPAN5	TETRASPANIN 5
					334	2.177	APLP2	AMYLOID BETA (A4) PRECURSOR-LIKE PROTEIN 2
					390	2.366	RND3	RHO FAMILY GTPASE 3
					3725	3.095	JUN	V-JUN SARCOMA VIRUS 17 ONCOGENE HOMOLOG (AVIAN)
					183	3.43781	AGT	ANGIOTENSINOGEN (SERPIN PEPTIDASE INHIBITOR, CLADE A, MEMBER 8)
					5295	3.615	PIK3R1	PHOSPHOINOSITIDE-3-KINASE, REGULATORY SUBUNIT 1 (P85 ALPHA)

## Sheet: Signal transduction
MAPK signaling pathway					KEGG_PATHWAY
	2254	-3.018	FGF9	fibroblast growth factor 9 (glia-activating factor)	hsa04010:MAPK signaling pathway, hsa04810:Regulation of actin cytoskeleton, hsa05218:Melanoma,
	5608	-2.508	MAP2K6	mitogen-activated protein kinase kinase 6 (EC:2.7.12.2)	hsa04010:MAPK signaling pathway, hsa04620:Toll-like receptor signaling pathway, hsa04664:Fc epsilon RI signaling pathway, hsa04912:GnRH signaling pathway,
	5336	-2.207	PLCG2	phospholipase C. gamma 2 (phosphatidylinositol-specific) (EC:3.1.4.11)	hsa00562:Inositol phosphate metabolism, hsa04012:ErbB signaling pathway, hsa04020:Calcium signaling pathway, hsa04070:Phosphatidylinositol signaling system, hsa04370:VEGF signaling pathway, hsa04650:Natural killer cell mediated cytotoxicity, hsa04662:B cell receptor signaling pathway, hsa04664:Fc epsilon RI signaling pathway, hsa04670:Leukocyte transendothelial migration, hsa05110:Cholera - Infec…
	5599	-2.017	MAPK8	mitogen-activated protein kinase 8 (EC:2.7.11.24)	hsa04010:MAPK signaling pathway, hsa04012:ErbB signaling pathway, hsa04310:Wnt signaling pathway, hsa04510:Focal adhesion, hsa04620:Toll-like receptor signaling pathway, hsa04664:Fc epsilon RI signaling pathway, hsa04910:Insulin signaling pathway, hsa04912:GnRH signaling pathway, hsa04920:Adipocytokine signaling pathway, hsa04930:Type II diabetes mellitus, hsa05120:Epithelial cell signaling in He…
	2260	1.569	FGFR1	fibroblast growth factor receptor 1 (EC:2.7.10.1)	hsa04010:MAPK signaling pathway, hsa04520:Adherens junction, hsa04810:Regulation of actin cytoskeleton, hsa05215:Prostate cancer, hsa05218:Melanoma,
	55970	1.833	GNG12	guanine nucleotide binding protein (G protein). gamma 12	hsa04010:MAPK signaling pathway, hsa04810:Regulation of actin cytoskeleton,
	2258	1.863	FGF13	fibroblast growth factor 13	hsa04010:MAPK signaling pathway, hsa04810:Regulation of actin cytoskeleton, hsa05218:Melanoma,
	4217	2.051	MAP3K5	mitogen-activated protein kinase kinase kinase 5 (EC:2.7.11.25)	hsa04010:MAPK signaling pathway,
	1326	2.26	MAP3K8	mitogen-activated protein kinase kinase kinase 8 (EC:2.7.11.25)	hsa04010:MAPK signaling pathway, hsa04620:Toll-like receptor signaling pathway, hsa04660:T cell receptor signaling pathway,
	3303	2.352	HSPA1A	heat shock 70kDa protein 1A	hsa04612:Antigen processing and presentation,
	7048	2.444	TGFBR2	transforming growth factor. beta receptor II (70/80kDa) (EC:2.7.11.30)	hsa04010:MAPK signaling pathway, hsa04060:Cytokine-cytokine receptor interaction, hsa04350:TGF-beta signaling pathway, hsa04520:Adherens junction, hsa05210:Colorectal cancer, hsa05212:Pancreatic cancer, hsa05220:Chronic myeloid leukemia,
	817	2.506	CAMK2D	calcium/calmodulin-dependent protein kinase II delta (EC:2.7.1.123)	hsa04012:ErbB signaling pathway, hsa04020:Calcium signaling pathway, hsa04310:Wnt signaling pathway, hsa04720:Long-term potentiation, hsa04740:Olfactory transduction, hsa04912:GnRH signaling pathway, hsa04916:Melanogenesis, hsa05214:Glioma,
	51776	2.522	ZAK	sterile alpha motif and leucine zipper containing kinase AZK (EC:2.7.11.25)	hsa04010:MAPK signaling pathway, hsa04530:Tight junction,
	3725	3.095	JUN	jun oncogene	hsa04010:MAPK signaling pathway, hsa04012:ErbB signaling pathway, hsa04310:Wnt signaling pathway, hsa04510:Focal adhesion, hsa04620:Toll-like receptor signaling pathway, hsa04660:T cell receptor signaling pathway, hsa04662:B cell receptor signaling pathway, hsa04912:GnRH signaling pathway, hsa05120:Epithelial cell signaling in Helicobacter pylori infection, hsa05210:Colorectal cancer, hsa05211:Re…
	1848	3.327	DUSP6	dual specificity phosphatase 6 (EC:3.1.3.16 3.1.3.48)	hsa04010:MAPK signaling pathway,
	5295	3.615	PIK3R1	phosphoinositide-3-kinase. regulatory subunit 1 (alpha)	hsa04012:ErbB signaling pathway, hsa04070:Phosphatidylinositol signaling system, hsa04150:mTOR signaling pathway, hsa04210:Apoptosis, hsa04370:VEGF signaling pathway, hsa04510:Focal adhesion, hsa04620:Toll-like receptor signaling pathway, hsa04630:Jak-STAT signaling pathway, hsa04650:Natural killer cell mediated cytotoxicity, hsa04660:T cell receptor signaling pathway, hsa04662:B cell receptor si…
Wnt signaling pathway
	5599	-2.017	MAPK8	mitogen-activated protein kinase 8 (EC:2.7.11.24)	hsa04010:MAPK signaling pathway, hsa04012:ErbB signaling pathway, hsa04310:Wnt signaling pathway, hsa04510:Focal adhesion, hsa04620:Toll-like receptor signaling pathway, hsa04664:Fc epsilon RI signaling pathway, hsa04910:Insulin signaling pathway, hsa04912:GnRH signaling pathway, hsa04920:Adipocytokine signaling pathway, hsa04930:Type II diabetes mellitus, hsa05120:Epithelial cell signaling in He…
	5332	-1.683	PLCB4	phospholipase C. beta 4 (EC:3.1.4.11)	hsa00562:Inositol phosphate metabolism, hsa04020:Calcium signaling pathway, hsa04070:Phosphatidylinositol signaling system, hsa04310:Wnt signaling pathway, hsa04540:Gap junction, hsa04720:Long-term potentiation, hsa04730:Long-term depression, hsa04912:GnRH signaling pathway, hsa04916:Melanogenesis,
	595	1.813	CCND1	cyclin D1	hsa04110:Cell cycle, hsa04115:p53 signaling pathway, hsa04310:Wnt signaling pathway, hsa04510:Focal adhesion, hsa04630:Jak-STAT signaling pathway, hsa05210:Colorectal cancer, hsa05212:Pancreatic cancer, hsa05213:Endometrial cancer, hsa05214:Glioma, hsa05215:Prostate cancer, hsa05216:Thyroid cancer, hsa05218:Melanoma, hsa05219:Bladder cancer, hsa05220:Chronic myeloid leukemia, hsa05221:Acute myelo…
	817	2.506	CAMK2D	calcium/calmodulin-dependent protein kinase II delta (EC:2.7.1.123)	hsa04012:ErbB signaling pathway, hsa04020:Calcium signaling pathway, hsa04310:Wnt signaling pathway, hsa04720:Long-term potentiation, hsa04740:Olfactory transduction, hsa04912:GnRH signaling pathway, hsa04916:Melanogenesis, hsa05214:Glioma,
	3725	3.095	JUN	jun oncogene	hsa04010:MAPK signaling pathway, hsa04012:ErbB signaling pathway, hsa04310:Wnt signaling pathway, hsa04510:Focal adhesion, hsa04620:Toll-like receptor signaling pathway, hsa04660:T cell receptor signaling pathway, hsa04662:B cell receptor signaling pathway, hsa04912:GnRH signaling pathway, hsa05120:Epithelial cell signaling in Helicobacter pylori infection, hsa05210:Colorectal cancer, hsa05211:Re…
	22943	3.446	DKK1	dickkopf homolog 1 (Xenopus laevis)	hsa04310:Wnt signaling pathway,
Hedgehog signaling pathway
	64399	-3.21	HHIP	hedgehog interacting protein	hsa04340:Hedgehog signaling pathway, hsa05217:Basal cell carcinoma,
	51715	3.155	RAB23	RAB23. member RAS oncogene family	hsa04340:Hedgehog signaling pathway,
TGF-beta signaling pathway
	9241	-3.972	NOG	noggin	hsa04350:TGF-beta signaling pathway,
	25884	-6.453	CHRDL2	chordin-like 2
	1191	1,979	CLU	clusterin
	3398	2.273	ID2	inhibitor of DNA binding 2. dominant negative helix-loop-helix protein	hsa04350:TGF-beta signaling pathway,
	7048	2.444	TGFBR2	transforming growth factor. beta receptor II (70/80kDa) (EC:2.7.11.30)	hsa04010:MAPK signaling pathway, hsa04060:Cytokine-cytokine receptor interaction, hsa04350:TGF-beta signaling pathway, hsa04520:Adherens junction, hsa05210:Colorectal cancer, hsa05212:Pancreatic cancer, hsa05220:Chronic myeloid leukemia,
	3399	2.951	ID3	inhibitor of DNA binding 3. dominant negative helix-loop-helix protein	hsa04350:TGF-beta signaling pathway,
VEGF signaling pathway
	5336	-2.207	PLCG2	phospholipase C. gamma 2 (phosphatidylinositol-specific) (EC:3.1.4.11)	hsa00562:Inositol phosphate metabolism, hsa04012:ErbB signaling pathway, hsa04020:Calcium signaling pathway, hsa04070:Phosphatidylinositol signaling system, hsa04370:VEGF signaling pathway, hsa04650:Natural killer cell mediated cytotoxicity, hsa04662:B cell receptor signaling pathway, hsa04664:Fc epsilon RI signaling pathway, hsa04670:Leukocyte transendothelial migration, hsa05110:Cholera - Infec…
	7422	2.276	VEGFA	vascular endothelial growth factor A	hsa04060:Cytokine-cytokine receptor interaction, hsa04150:mTOR signaling pathway, hsa04370:VEGF signaling pathway, hsa04510:Focal adhesion, hsa05211:Renal cell carcinoma, hsa05212:Pancreatic cancer, hsa05219:Bladder cancer,
	5295	3.615	PIK3R1	phosphoinositide-3-kinase. regulatory subunit 1 (alpha)	hsa04012:ErbB signaling pathway, hsa04070:Phosphatidylinositol signaling system, hsa04150:mTOR signaling pathway, hsa04210:Apoptosis, hsa04370:VEGF signaling pathway, hsa04510:Focal adhesion, hsa04620:Toll-like receptor signaling pathway, hsa04630:Jak-STAT signaling pathway, hsa04650:Natural killer cell mediated cytotoxicity, hsa04660:T cell receptor signaling pathway, hsa04662:B cell receptor si…
	285	-2.64294	ANGPT2
	9068	-2.55339	ANGPTL1
Jak-STAT signaling pathway
	595	1.813	CCND1	cyclin D1	hsa04110:Cell cycle, hsa04115:p53 signaling pathway, hsa04310:Wnt signaling pathway, hsa04510:Focal adhesion, hsa04630:Jak-STAT signaling pathway, hsa05210:Colorectal cancer, hsa05212:Pancreatic cancer, hsa05213:Endometrial cancer, hsa05214:Glioma, hsa05215:Prostate cancer, hsa05216:Thyroid cancer, hsa05218:Melanoma, hsa05219:Bladder cancer, hsa05220:Chronic myeloid leukemia, hsa05221:Acute myelo…
	3572	2.022	IL6ST	interleukin 6 signal transducer (gp130. oncostatin M receptor)	hsa04060:Cytokine-cytokine receptor interaction, hsa04630:Jak-STAT signaling pathway,
	9180	2.662	OSMR	oncostatin M receptor	hsa04060:Cytokine-cytokine receptor interaction, hsa04630:Jak-STAT signaling pathway,
	5295	3.615	PIK3R1	phosphoinositide-3-kinase. regulatory subunit 1 (alpha)	hsa04012:ErbB signaling pathway, hsa04070:Phosphatidylinositol signaling system, hsa04150:mTOR signaling pathway, hsa04210:Apoptosis, hsa04370:VEGF signaling pathway, hsa04510:Focal adhesion, hsa04620:Toll-like receptor signaling pathway, hsa04630:Jak-STAT signaling pathway, hsa04650:Natural killer cell mediated cytotoxicity, hsa04660:T cell receptor signaling pathway, hsa04662:B cell receptor si…
	55801	7.622	IL26	interleukin 26	hsa04060:Cytokine-cytokine receptor interaction, hsa04630:Jak-STAT signaling pathway,
Calcium signaling pathway
	5336	-2.207	PLCG2	phospholipase C. gamma 2 (phosphatidylinositol-specific) (EC:3.1.4.11)	hsa00562:Inositol phosphate metabolism, hsa04012:ErbB signaling pathway, hsa04020:Calcium signaling pathway, hsa04070:Phosphatidylinositol signaling system, hsa04370:VEGF signaling pathway, hsa04650:Natural killer cell mediated cytotoxicity, hsa04662:B cell receptor signaling pathway, hsa04664:Fc epsilon RI signaling pathway, hsa04670:Leukocyte transendothelial migration, hsa05110:Cholera - Infec…
	5332	-1.683	PLCB4	phospholipase C. beta 4 (EC:3.1.4.11)	hsa00562:Inositol phosphate metabolism, hsa04020:Calcium signaling pathway, hsa04070:Phosphatidylinositol signaling system, hsa04310:Wnt signaling pathway, hsa04540:Gap junction, hsa04720:Long-term potentiation, hsa04730:Long-term depression, hsa04912:GnRH signaling pathway, hsa04916:Melanogenesis,
	5481	2.236	PPID	peptidylprolyl isomerase D (EC:5.2.1.8)	hsa04020:Calcium signaling pathway,
	817	2.506	CAMK2D	calcium/calmodulin-dependent protein kinase II delta (EC:2.7.1.123)	hsa04012:ErbB signaling pathway, hsa04020:Calcium signaling pathway, hsa04310:Wnt signaling pathway, hsa04720:Long-term potentiation, hsa04740:Olfactory transduction, hsa04912:GnRH signaling pathway, hsa04916:Melanogenesis, hsa05214:Glioma,
	3269	2.644	HRH1	histamine receptor H1	hsa04020:Calcium signaling pathway, hsa04080:Neuroactive ligand-receptor interaction,
	5737		PTGFR	prostaglandin F receptor (FP)	hsa04020:Calcium signaling pathway, hsa04080:Neuroactive ligand-receptor interaction,
Phosphatidylinositol signaling system
	5336	-2.207	PLCG2	phospholipase C. gamma 2 (phosphatidylinositol-specific) (EC:3.1.4.11)	hsa00562:Inositol phosphate metabolism, hsa04012:ErbB signaling pathway, hsa04020:Calcium signaling pathway, hsa04070:Phosphatidylinositol signaling system, hsa04370:VEGF signaling pathway, hsa04650:Natural killer cell mediated cytotoxicity, hsa04662:B cell receptor signaling pathway, hsa04664:Fc epsilon RI signaling pathway, hsa04670:Leukocyte transendothelial migration, hsa05110:Cholera - Infec…
	5332	-1.683	PLCB4	phospholipase C. beta 4 (EC:3.1.4.11)	hsa00562:Inositol phosphate metabolism, hsa04020:Calcium signaling pathway, hsa04070:Phosphatidylinositol signaling system, hsa04310:Wnt signaling pathway, hsa04540:Gap junction, hsa04720:Long-term potentiation, hsa04730:Long-term depression, hsa04912:GnRH signaling pathway, hsa04916:Melanogenesis,
	5295	3.615	PIK3R1	phosphoinositide-3-kinase. regulatory subunit 1 (alpha)	hsa04012:ErbB signaling pathway, hsa04070:Phosphatidylinositol signaling system, hsa04150:mTOR signaling pathway, hsa04210:Apoptosis, hsa04370:VEGF signaling pathway, hsa04510:Focal adhesion, hsa04620:Toll-like receptor signaling pathway, hsa04630:Jak-STAT signaling pathway, hsa04650:Natural killer cell mediated cytotoxicity, hsa04660:T cell receptor signaling pathway, hsa04662:B cell receptor si…
NFkB
	57478	2.71499	USP31	UBIQUITIN SPECIFIC PEPTIDASE 31

## Sheet: Modulated TF
Superclass: Basic domains
	Class: Leucine zipper factors (bZIP)
		Family: AP-1(-like) components, Jun
			3725	3.095	JUN
		Family: AP-1(-like) components, Fos
			2355	3.118	FOSL2
		Family: AP-1(-like) components, CRE-BP/ATF
			22809	-2.168	ATF5
		Family: C/EBP-like factors
			1052	1.848	CEBPD
	Class: Helix-loop-helix factors (bHLH)
		Family: Hairy, Hairy/E(SPL)
			10732	-2.408	TCFL5
		Family: HLH domain only
			3398	2.273	ID2
			3399	2.951	ID3
	Class: Helix-loop-helix/leucine zipper factors (bHLH-ZIP)
		Family: Ubiquitous bHLH-ZIP factors
			4286	2.334	MITF
	Class: NF-1
		Family: NF-1
			4774	-1.698	NFIA
Superclass: Zinc-coordinating DNA-binding domains
	Class: Cys2His2 zinc finger domain
		Family: Developmental/cell cycle regulators, Krueppel-like
			57335	1.62	ZNF286A
			90317	-1.82	ZNF616
			23528	1.74	ZNF281
			195828	-2.369	ZNF367
Superclass: Helix-turn-helix
	Class: Homeo domain
		Family: Homeo domain only, AbdB
			6935	2.645	ZEB1
		Family: Homeo domain only, NK-2
			579	-2.111	NKX3-2
		Family: Homeo domain only, not assigned
			5307	2.031	PITX1
		Family: Homeo domain with LIM region
			56956	2.706	LHX9
	Class: Fork head/winged helix
		Family: Cell cycle-controlling factors, E2F
			79733	-2.16	E2F8
		Family: Other regulators
			2305	-3.065	FOXM1
	Class: Tryptophan clusters
		Family: Ets-type
			2115	1.792	ETV1
			2119	1.933	ETV5
	Class: TEA domain
		Family: TEA
Superclass: beta-Scaffold factors with minor groove contacts
	Class: HMG
		Family: SOX
			30812	-3.29	SOX8
		Family: UBF
			7343	1.866	UBTF
	Class: Runt
		Family: Runt
			860	-2.257	RUNX2
Superclass: Other transcription factors
	Class: Others
			22936	2.086	ELL2
			2146	-2.017	EZH2
			29950	1.723	SERTAD1
			8464	-2.131	SUPT3H
			96764	1.782	TGS1
