# Supplementary material for: New Insight on FGFR3-Related Chondrodysplasias Molecular Physiopathology Revealed by Human Chondrocyte Gene Expression Profiling
Source: PLoS One. 2009 Oct 29;4(10):e7633. doi: 10.1371/journal.pone.0007633 (PMC2764091; doi:10.1371/journal.pone.0007633)
Supplement: Supplementary data S5 — (0.02 MB XLS) [file pone.0007633.s005.xls]

## Sheet: Bibliosphere E2F Targets
Symbol	ENTREZ_GENE_ID	Fold
BUB1	699	-4.11209
BIRC5	332	-3.67432
NUF2	83540	-3.60057
KIF14	9928	-3.29125
KIF2C	11004	-3.23809
FOXM1	2305	-3.06537
CCNB2	9133	-2.80729
TOP2A	7153	-2.70374
CCNA1	8900	-2.56314
CENPF	1063	-2.34335
PEG10	23089	-2.29103
RUNX2	860	-2.25723
RRM2	6241	-2.2383
ATF5	22809	-2.16771
CDC2	983	-2.1646
E2F8	79733	-2.1633
MCPH1	79648	-2.04266
MAPK8	5599	-2.01731
EZH2	2146	-2.01697
CDKN2C	1031	-1.94835
FGFR1	2260	1.56892
SERTAD1	29950	1.72312
CTSB	1508	1.75685
C10orf46	143384	1.75861
CCND1	595	1.813
MYH10	4628	1.87985
ETV5	2119	1.93258
CLU	1191	1.9788
IL6ST	3572	2.02162
MAP3K5	4217	2.0506
ADA	100	2.12692
VEGFA	7422	2.14272
MAP3K8	1326	2.25952
ID2	3398	2.27295
CFLAR	8837	2.37299
MAT2A	4144	2.39927
TGFBR2	7048	2.44431
CDH11	1009	2.46546
ADFP	123	2.49188
ZEB1	6935	2.64525
DPYD	1806	2.74004
JUN	3725	2.80999
DRAM	55332	2.85411
SEMA3A	10371	2.88326
ID3	3399	2.95142
ODZ4	26011	3.42168
AGT	183	3.43781
B4GALT5	9334	3.72146
AKR1C1	1645	5.41001
AKR1C2	1646	5.41001
PMAIP1	5366	6.86039
