# Supplementary material for: New Insight on FGFR3-Related Chondrodysplasias Molecular Physiopathology Revealed by Human Chondrocyte Gene Expression Profiling
Source: PLoS One. 2009 Oct 29;4(10):e7633. doi: 10.1371/journal.pone.0007633 (PMC2764091; doi:10.1371/journal.pone.0007633)
Supplement: Supplementary data S6 — (0.32 MB XLS) [file pone.0007633.s006.xls]

## Sheet: qPCR results
PCR Primers											Standard curves								Dissociation curves
Gene		Forward Primer				Reverse Primer
ACTBex3-4		GCCAACCGCGAGAAGATG				CAGAGGCGTACAGGGATAGCA
B2Mex1-2		TGCTCACCCACCAACAATTTAG				CCAGAAACAAAAATAAGGAGAACAATTC
RPL13Aex6-7		CGTGCGTCTGAAGCCTACAA				CTTGGCTTTCTCTTTCCTCTTCTC
TBPex5-6		GTGTGCACAGGAGCCAAGAG				AAGAACTTAGCTGGAAAACCCAACT
ADAMTS5ex7-8		TGCAGTATGACAAGTGCGGAGTAT				GGAATCCTCACCACGTCAGTGTA
ATF5ex2-3		CTGGCTCCCTATGAGGTCCTT				AATCAACTCGCTCAGTCATCCA
CDH19ex6-7		TGAAGAGGATGATTCGCAAACA				CGTAGTGGTTCTGGTGCTCAAA
CHI3L1ex7-8.F		GGGACCACAGGCCATCAC				CTCAACATGTACCCCACAGCAT
CHST3ex2-3.F		GGTTTTTGTGGTGATAGTTTTTGTCTT				GTCGGTGCTGTTGGCATCT
Col9A1ex35-36.F		GCACCGACAGATCAGCACAT				GCACCTGAGTCTGGACGCTTA
FOXM1ex3-4.F		CCGCAGCATCAAGCAAGAG				TGCCAGGACGCTGATGGT
ID3ex1-2		CCCTGGACCCCCTGATG				AGTCAGTGGCAAAAGCTCCTTT
IFT74ex14-15		GAGCTAAAGAAAAGGGAGGAACATATG				CTTCTATCTGTGCCTTTCGTTTCA
KIF14ex26-27.F		AGCAGTTCTGAAAGGGAGCAA				CAAACAGCATCCATGAATTCCT
MAT2Aex6-7-8.F		ACCTACAGCCAAGTGGCAGATT				CCCCAACCGCCATAAGTG
MATN1ex5-6-7.F		CCGGAGCCAGGACTACATTAAT				GCTCATCCTCCACGGCATT
PCDH8ex2-3.F		AACGACAGCGATTCCGACAT				TGGCCCAGGATCTTACACTCA
SEMA3Aex14-15.F		CCCGAGACCCTTACTGTGCTT				CCATTTCTTATATCTTGTCGTCTTGTG
SOX8ex1-2.F		CGCCGAGCTCAGCAAGAC				GCGCCGTGGCTGGTACT
TUBB2Bex3-4.F		CCATTCGGCCAGATCTTCAG				CTCGGCTCCCTCTGTGTAGTG
Primary chondrocyte culture
		Samples	qADAMTS5	qCHI3L1	qCHST3	qCol9A1	qMAT2A	qMATN1	qATF5	qFOXM1	qID3	qSox8	qCDH19	qPCDH8	qIFT74	qKIF14ex26	qSEMA3	qTUBB2B
Fold Affy			5.2	4.7	-2.1	-3.7	2.4	-4	-2.17	-3.07	2.95	-3.29	-3	-5.9	-2	-3.6	2.9	-2.3
PCR efficiency			1.85	1.89	1.91	1.9	1.82	2.3	1.85	1.86	1.9	1.93	1.8	1.95	1.87	1.93	1.86	1.8
Log2(expression relative to 2 reference genes)
Ctrl		LG1	-0.690046	-0.158018	0.595199	1.65366	0.818323	2.74954	0.908317	-0.275693	-0.574126	1.38714	1.36957	1.25495	-0.0611037	-0.972439	0.220435	0.760184
Ctrl		LG3	-2.03791	-2.11561	0.487736	3.01832	0.670966	5.17824	1.26807	-0.107864	-0.146414	2.0812	1.7031	3.13588	0.278754	-0.200726	-0.422615	1.72801
Ctrl		LG14	-0.429461	0.218095	1.63123	2.94874	1.02292	5.46877	2.01197	-0.25423	-1.73048	1.27914	1.98844	2.16671	-0.338036	-0.911113	0.316708	1.31754
Y373C		LG17	-0.211741	0.205932	-0.154905	2.08857	0.921774	3.47873	-0.0311526	-1.47575	0.72345	1.14334	1.32385	1.11624	-0.41887	-2.14258	0.438811	1.01679
Y373C		LG13	1.8202	2.7998	-0.194209	0.267018	1.47943	2.08272	-0.719743	-0.746623	-0.078259	0.60629	-1.43722	-1.0735	-0.968842	-1.59983	1.35723	-1.13814
Y373C		LG7	1.60079	3.42135	-0.591869	0.0264864	1.47192	-0.818083	-0.674447	-2.01753	0.430465	-0.126296	-1.57418	-1.72788	-2.06444	-3.30438	0.804293	-0.924342
Fold Change			4.35364	7.09862	-2.32686	-3.35477	1.36949	-7.38395	-3.65845	-2.29852	2.2588	-2.0582	-4.75534	-6.7158	-2.15934	-3.14742	1.77597	-3.06767
P(T<=t)			0.0298237	0.0408312	0.0177455	0.0454846	0.0489768	0.0663545	0.00447827	0.0160176	0.0449678	0.0398136	0.0396317	0.0270084	0.0487503	0.020953	0.0395809	0.047187
TD expression relative to Control expression
Control P0			1	1	1	1	1	1	1	1	1	1	1	1	1	1	1	1
TD P0			4.35364	7.09862	0.429764	0.298083	1.36949	0.135429	0.27334	0.435062	2.2588	0.485861	0.21029	0.148903	0.463105	0.31772	1.77597	0.325981
