# Supplementary material for: New Insight on FGFR3-Related Chondrodysplasias Molecular Physiopathology Revealed by Human Chondrocyte Gene Expression Profiling
Source: PLoS One. 2009 Oct 29;4(10):e7633. doi: 10.1371/journal.pone.0007633 (PMC2764091; doi:10.1371/journal.pone.0007633)
Supplement: Supplementary data S7 — (1.55 MB XLS) [file pone.0007633.s007.xls]

## Sheet: Cytokinesis DAPI
	Cytokinesis	Other	%
TD1.1	11	140	7.85714
TD1.2	18	164	10.9756
TD1.3	7	107	6.54206
TD2.1	3	55	5.45455
TD2.2	8	95	8.42105
TD2.3	14	155	9.03226
TD3.1	6	68	8.82353
TD3.2	3	43	6.97674
TD3.3	15	155	9.67742
TD3.4	12	129	9.30233
Total TD	97	1111
Ctr1.1	13	88	14.7727
Ctr1.2	16	111	14.4144
Ctr1.3	12	86	13.9535
Ctr2.1	9	67	13.4328			Example of field used for numbering of cells at cytokinesis (red spot)
Ctr2.2	5	38	13.1579
Ctr2.3	8	63	12.6984
Ctr3.1	15	108	13.8889
Ctr3.2	19	128	14.8438
Ctr3.3	19	138	13.7681
Ctr4.1	12	93	12.9032
Ctr4.2	14	117	11.9658
Total Ctr	142	1037
	TD	Ctr
Mean %	8.30627	13.6181
SD %	1.27815	0.946062
t student	1.50225e-08
