# Supplementary material for: New Insight on FGFR3-Related Chondrodysplasias Molecular Physiopathology Revealed by Human Chondrocyte Gene Expression Profiling
Source: PLoS One. 2009 Oct 29;4(10):e7633. doi: 10.1371/journal.pone.0007633 (PMC2764091; doi:10.1371/journal.pone.0007633)
Supplement: Supplementary data S8 — (3.27 MB XLS) [file pone.0007633.s008.xls]

## Sheet: Immunocytochemistry
Antibody	Provider	Reference	Species	Working dilution	Blocking Serum
Angiop2	Abcam	ab8452	Rabbit	1/50	Goat
CHST3	S. Cruz	036SC-48971	Goat	1/50	Donkey
FOSL2	Abnova	157H00002355-M01	Mouse	1/50	Goat
ID3	S. Cruz	036SC-490	Rabbit	1/100	Goat
IFT74	Abnova	157H00080173-A01	Mouse	1/100	Goat
KIF14	Abcam	ab3747	Rabbit	1/50	Goat
KIF2C	Abnova	157H00011004-M01	Mouse	1/50	Goat
NOGGIN	S. Cruz	036SC-16627	Goat	1/50	Donkey
RUNX2	S. Cruz	036SC-8566	Goat	1/25	Donkey
SOX8	S. Cruz	036SC-17338	Goat	1/50	Donkey
SPARC	Abcam	ab14174	Rabbit	1/50	Goat
